# Supplementary material for: Integrated analysis of transcriptome and microRNAs associated with exogenous calcium-mediated enhancement of hypoxic tolerance in cucumber seedlings (Cucumis sativus L.)
Source: Front Plant Sci. 2023 Jan 4;13:994268. doi: 10.3389/fpls.2022.994268 (PMC9846352; doi:10.3389/fpls.2022.994268)
Supplement: Supplementary file 1 [file Table_1.xlsx]

## Sheet: CK-VS-H GO2 gene
Ontology	Class	Numbers_of_CK-VS-H	Up-Regulation(CK-VS-H)	Down-Regulation(CK-VS-H)	Genes_of_CK-VS-H
biological_process	biological regulation	61	38	23	Csa6G301020,down;Csa3G178550,up;Csa5G604290,up;Csa2G403720,down;Csa1G006300,up;Csa6G042370,up;Csa6G011730,up;Csa3G875430,up;Csa3G878800,up;Csa5G611730,up;Csa5G129280,down;Csa4G648570,up;Csa3G851770,up;Csa5G623740,down;Csa4G003670,up;Csa2G418940,down;Csa5G647470,down;Csa7G048640,up;Csa1G027500,up;Csa4G658590,up;Csa1G038320,up;Csa7G073610,up;Csa4G294410,down;Csa6G008680,up;Csa1G574880,down;Csa4G365…
biological_process	cellular component organization or biogenesis	31	19	12	Csa3G354500,up;Csa4G011810,down;Csa4G432460,down;Csa1G555620,down;Csa7G427090,up;Csa6G446440,up;Csa4G658590,up;Csa3G166320,up;Csa3G875430,up;Csa7G267970,down;Csa5G647470,down;Csa5G563290,down;Csa2G378520,up;Csa1G524750,up;Csa2G368830,down;Csa7G070770,down;Csa6G301020,down;Csa2G302130,up;Csa6G190340,up;Csa7G414390,up;Csa7G017160,up;Csa5G160160,up;Csa4G595970,up;Csa3G621430,up;Csa7G006290,up;Csa6G4…
biological_process	cellular process	354	241	113	Csa4G003670,up;Csa5G622530,down;Csa3G848210,down;Csa3G178550,up;Csa5G198220,up;Csa5G604290,up;Csa2G403720,down;Csa1G006300,up;Csa6G042370,up;Csa6G301020,down;Csa6G011730,up;Csa5G606910,up;Csa6G401430,up;Csa5G435070,up;Csa4G432460,down;Csa3G731210,up;Csa6G007980,up;Csa2G381850,up;Csa6G513760,up;Csa1G062930,up;Csa4G011810,down;Csa1G555620,down;Csa4G608160,up;Csa3G141850,up;Csa7G017160,up;Csa3G14411…
biological_process	developmental process	50	26	24	Csa3G875430,up;Csa2G373590,down;Csa4G011810,down;Csa4G432460,down;Csa1G555620,down;Csa3G748240,up;Csa3G178550,up;Csa5G160160,up;Csa1G294020,down;Csa7G047420,down;Csa2G000640,up;Csa5G129280,down;Csa1G064670,down;Csa5G647470,down;Csa6G511860,up;Csa6G007980,up;Csa5G165890,up;Csa6G496450,up;Csa6G446440,up;Csa6G421630,down;Csa6G160180,down;Csa6G011730,up;Csa3G734210,down;CsaUNG031640,up;Csa3G878800,up…
biological_process	growth	5	3	2	Csa6G011730,up;Csa3G875430,up;Csa2G433910,down;Csa3G806800,down;Csa6G516920,up
biological_process	immune system process	5	4	1	Csa6G516920,up;Csa5G622530,down;Csa4G638320,up;Csa7G071350,up;Csa5G611730,up
biological_process	localization	96	39	57	Csa6G301020,down;Csa6G361290,down;Csa5G638350,down;Csa2G418940,down;Csa4G007010,up;Csa4G625570,up;Csa3G073870,down;Csa4G011810,down;Csa6G077380,down;Csa3G178550,up;Csa6G519470,down;Csa6G520340,down;Csa6G046250,up;Csa3G894480,down;Csa5G622530,down;Csa2G245410,down;Csa4G658590,up;Csa6G011730,up;Csa2G238880,up;Csa2G375770,up;Csa2G381850,up;Csa6G499090,down;Csa1G374520,down;Csa1G378520,down;Csa7G0606…
biological_process	metabolic process	447	306	141	Csa3G126810,up;Csa6G008750,up;Csa6G487570,up;Csa4G194780,up;Csa3G903460,up;Csa3G047730,up;Csa7G448750,up;Csa3G890080,up;Csa2G385070,up;Csa2G000500,up;Csa2G110250,up;Csa7G428990,down;Csa3G047740,up;Csa2G354860,down;Csa1G050300,up;Csa5G606280,up;Csa4G188400,down;Csa1G589060,up;Csa5G622450,down;Csa4G296040,down;Csa1G589070,up;Csa3G865330,down;Csa3G838140,up;Csa3G124900,down;Csa6G504680,down;Csa2G432…
biological_process	multi-organism process	28	20	8	Csa4G432460,down;Csa4G056600,up;Csa4G110050,up;Csa5G165890,up;Csa3G736970,down;Csa4G364040,up;Csa5G622530,down;Csa3G734210,down;Csa6G516920,up;Csa5G383850,up;Csa6G511860,up;Csa1G532290,up;Csa7G405310,down;Csa3G895660,down;Csa4G001940,down;Csa4G638320,up;Csa5G647470,down;Csa2G361580,up;Csa1G597800,up;Csa5G613510,up;Csa1G050240,up;Csa6G008680,up;Csa3G002780,up;Csa4G063440,up;Csa7G046100,up;Csa5G198…
biological_process	multicellular organismal process	35	22	13	Csa3G875430,up;Csa2G373590,down;Csa1G569450,up;Csa4G193250,down;Csa2G247060,up;Csa4G432460,down;Csa3G748240,up;Csa3G178550,up;Csa5G160160,up;Csa1G294020,down;Csa5G129280,down;Csa1G064670,down;Csa6G011730,up;Csa3G734210,down;CsaUNG031640,up;Csa3G878800,up;Csa1G561370,down;Csa3G152130,down;Csa1G050240,up;Csa3G808370,up;Csa4G056600,up;Csa3G889160,up;Csa6G008680,up;Csa5G165890,up;Csa6G519470,down;Csa…
biological_process	negative regulation of biological process	5	5	0	Csa4G003670,up;Csa3G166320,up;Csa1G183580,up;Csa5G285030,up;Csa6G022340,up
biological_process	positive regulation of biological process	5	3	2	Csa3G878800,up;Csa7G420160,up;Csa3G062560,down;Csa3G865390,down;Csa4G648570,up
biological_process	regulation of biological process	45	29	16	Csa6G301020,down;Csa3G178550,up;Csa5G604290,up;Csa2G403720,down;Csa1G006300,up;Csa6G042370,up;Csa6G011730,up;Csa3G878800,up;Csa5G611730,up;Csa5G129280,down;Csa4G648570,up;Csa3G851770,up;Csa5G623740,down;Csa4G003670,up;Csa2G418940,down;Csa5G647470,down;Csa1G027500,up;Csa6G008680,up;Csa1G574880,down;Csa3G166320,up;Csa4G361820,up;Csa1G714690,up;Csa2G011420,down;Csa3G141850,up;Csa4G595970,up;Csa7G420…
biological_process	reproduction	2	1	1	Csa7G047420,down;Csa4G056600,up
biological_process	reproductive process	20	12	8	Csa4G432460,down;Csa1G064670,down;Csa6G511860,up;Csa6G007980,up;Csa5G165890,up;Csa6G496450,up;Csa6G446440,up;Csa6G421630,down;Csa6G160180,down;Csa1G294020,down;Csa4G056600,up;Csa3G214580,down;Csa3G178550,up;Csa1G642540,down;Csa5G202370,up;Csa2G379080,up;Csa5G647470,down;Csa4G648570,up;Csa1G050240,up;Csa1G132160,up
biological_process	response to stimulus	160	111	49	Csa3G750920,up;Csa1G050240,up;Csa4G598000,up;Csa1G642540,down;Csa3G119240,up;Csa3G912380,up;Csa6G513450,up;Csa5G374720,up;Csa3G734210,down;Csa4G003670,up;Csa5G622530,down;Csa3G178550,up;Csa5G604290,up;Csa2G403720,down;Csa1G006300,up;Csa6G042370,up;Csa6G301020,down;Csa6G011730,up;Csa3G207890,up;Csa4G658590,up;Csa5G198240,up;Csa5G162580,down;Csa6G008680,up;Csa1G001410,up;Csa5G604000,up;Csa2G379080,…
biological_process	rhythmic process	3	3	0	Csa3G878800,up;Csa5G202370,up;Csa3G067770,up
biological_process	signaling	24	13	11	Csa3G178550,up;Csa5G604290,up;Csa2G403720,down;Csa1G006300,up;Csa6G042370,up;Csa6G301020,down;Csa6G011730,up;Csa3G878800,up;Csa5G611730,up;Csa2G418940,down;Csa4G648570,up;Csa1G574880,down;Csa3G141850,up;Csa3G483820,down;Csa7G071350,up;Csa3G133260,up;Csa7G420160,up;Csa5G002030,down;Csa7G339660,down;Csa3G062560,down;Csa1G696470,down;Csa2G336720,up;Csa2G011420,down;Csa5G623740,down
biological_process	single-organism process	327	194	133	Csa3G875430,up;Csa2G373590,down;Csa6G301020,down;Csa3G848210,down;Csa3G178550,up;Csa5G198220,up;Csa6G361290,down;Csa5G638350,down;Csa2G418940,down;Csa1G569450,up;Csa4G193250,down;Csa2G247060,up;Csa5G604290,up;Csa2G403720,down;Csa1G006300,up;Csa6G042370,up;Csa6G011730,up;Csa5G606910,up;Csa6G401430,up;Csa5G435070,up;Csa4G432460,down;Csa2G381850,up;Csa6G513760,up;Csa1G062930,up;Csa4G011810,down;Csa1…
		1703	1089	614
cellular_component	cell	260	203	57	Csa7G033300,up;Csa1G009810,up;Csa4G308550,up;Csa3G147780,up;Csa2G079660,up;Csa3G664560,up;Csa4G653470,up;Csa7G420730,up;Csa3G002780,up;Csa6G446440,up;Csa3G875430,up;Csa4G007700,up;Csa2G252020,up;Csa4G011040,up;Csa3G750920,up;Csa1G050240,up;Csa1G505400,up;Csa4G416480,up;Csa4G110050,up;Csa2G369020,up;Csa7G018820,up;Csa2G371100,up;Csa5G129280,down;Csa5G648680,down;Csa5G383850,up;Csa4G638320,up;Csa5G…
cellular_component	cell junction	28	16	12	Csa3G750920,up;Csa1G050240,up;Csa4G598000,up;Csa2G238880,up;Csa1G505400,up;Csa4G638320,up;Csa5G613500,up;Csa4G658590,up;Csa7G071350,up;Csa2G008710,up;Csa6G516920,up;Csa1G268280,up;Csa4G110050,up;Csa7G428120,up;Csa1G642540,down;Csa1G042750,up;Csa5G652210,down;Csa5G165890,up;Csa5G563290,down;Csa1G181540,down;Csa6G290280,down;Csa6G446510,down;Csa7G047420,down;Csa3G806800,down;Csa5G129280,down;Csa5G6…
cellular_component	cell part	260	203	57	Csa7G033300,up;Csa1G009810,up;Csa4G308550,up;Csa3G147780,up;Csa2G079660,up;Csa3G664560,up;Csa4G653470,up;Csa7G420730,up;Csa3G002780,up;Csa6G446440,up;Csa3G875430,up;Csa4G007700,up;Csa2G252020,up;Csa4G011040,up;Csa3G750920,up;Csa1G050240,up;Csa1G505400,up;Csa4G416480,up;Csa4G110050,up;Csa2G369020,up;Csa7G018820,up;Csa2G371100,up;Csa5G129280,down;Csa5G648680,down;Csa5G383850,up;Csa4G638320,up;Csa5G…
cellular_component	extracellular region	21	18	3	Csa3G750920,up;Csa1G050240,up;Csa4G598000,up;Csa3G207890,up;Csa4G056670,up;Csa4G658590,up;Csa1G012150,up;Csa5G160160,up;Csa6G008680,up;Csa3G002780,up;Csa5G165890,up;Csa4G063440,up;Csa3G664560,up;Csa5G198220,up;Csa2G252020,up;Csa3G806800,down;Csa6G147660,up;Csa3G006690,up;Csa3G741330,up;Csa1G109370,down;Csa1G555620,down
cellular_component	macromolecular complex	37	33	4	Csa4G658590,up;Csa7G212650,down;Csa2G252020,up;Csa6G452680,up;Csa7G033300,up;Csa5G646700,up;Csa1G009810,up;Csa1G630330,up;Csa4G308550,up;Csa6G522680,up;Csa3G099680,up;Csa3G664560,up;Csa5G490820,up;Csa6G525340,up;Csa5G589390,up;Csa6G522690,up;Csa6G488340,up;Csa4G063440,up;Csa4G064020,up;Csa1G066480,up;Csa6G087980,up;Csa5G505230,up;Csa3G119660,up;Csa3G878200,up;Csa6G407060,down;Csa2G381850,up;Csa2G…
cellular_component	membrane	156	90	66	Csa4G432460,down;Csa2G433910,down;Csa3G750920,up;Csa1G050240,up;Csa4G598000,up;Csa2G238880,up;Csa5G383850,up;Csa6G449830,up;Csa4G638320,up;Csa3G731210,up;Csa5G613500,up;Csa4G658590,up;Csa4G007710,up;Csa7G047250,up;Csa7G071350,up;Csa2G008710,up;Csa4G416480,up;Csa3G133260,up;Csa1G268280,up;Csa4G646360,up;Csa7G428120,up;Csa2G302130,up;Csa1G642540,down;Csa1G569360,up;Csa3G865390,down;Csa5G158530,up;C…
cellular_component	membrane part	96	53	43	Csa2G433910,down;Csa7G033300,up;Csa5G646700,up;Csa1G009810,up;Csa1G630330,up;Csa4G308550,up;Csa6G522680,up;Csa3G099680,up;Csa3G664560,up;Csa5G490820,up;Csa6G525340,up;Csa5G589390,up;Csa6G522690,up;Csa6G488340,up;Csa4G063440,up;Csa4G064020,up;Csa1G066480,up;Csa6G087980,up;Csa5G505230,up;Csa3G119660,up;Csa3G141850,up;Csa6G446510,down;Csa2G381850,up;Csa2G074240,up;Csa3G060980,up;Csa3G147780,up;Csa2G…
cellular_component	membrane-enclosed lumen	5	3	2	Csa3G750920,up;Csa1G050240,up;Csa1G561390,up;Csa1G642540,down;Csa3G734210,down
cellular_component	organelle	198	158	40	Csa7G033300,up;Csa1G009810,up;Csa4G308550,up;Csa3G147780,up;Csa2G079660,up;Csa3G664560,up;Csa3G750920,up;Csa1G050240,up;Csa5G383850,up;Csa4G638320,up;Csa5G613500,up;Csa2G009620,up;Csa4G007710,up;Csa6G524050,up;Csa5G198240,up;Csa1G012150,up;Csa6G074020,up;Csa4G416480,up;Csa1G666980,up;Csa4G165920,up;Csa6G516920,up;Csa5G181500,up;Csa4G110050,up;Csa3G736780,up;Csa4G003620,up;Csa2G369020,up;Csa3G7508…
cellular_component	organelle part	105	92	13	Csa7G033300,up;Csa1G009810,up;Csa4G308550,up;Csa3G147780,up;Csa2G079660,up;Csa3G664560,up;Csa3G750920,up;Csa1G050240,up;Csa4G007010,up;Csa1G038360,up;Csa6G488340,up;Csa1G045540,up;Csa5G646700,up;Csa6G008680,up;Csa2G074240,up;Csa6G188160,up;Csa7G420730,up;Csa4G063440,up;Csa6G016970,up;Csa6G522680,up;Csa4G268040,up;Csa7G430210,down;Csa3G132000,up;Csa5G604910,up;Csa6G446440,up;Csa4G615230,up;Csa5G58…
cellular_component	virion	1	1	0	Csa3G134590,up
cellular_component	virion part	1	1	0	Csa3G134590,up
		1168	871	297
molecular_function	antioxidant activity	14	9	5	Csa4G658590,up;Csa7G419530,up;Csa1G569450,up;Csa7G061710,up;Csa1G696490,down;Csa4G285740,down;Csa7G058560,up;Csa3G736970,down;Csa4G293020,up;Csa2G279270,up;Csa1G024920,up;Csa1G077120,up;Csa5G129280,down;Csa2G406650,down
molecular_function	binding	341	225	116	Csa3G912380,up;Csa2G354680,down;Csa6G487570,up;Csa3G133260,up;Csa5G550230,up;Csa4G675260,up;Csa3G828930,down;CsaUNG031630,up;Csa6G410050,up;Csa7G448750,up;Csa5G146210,up;Csa6G504490,down;Csa1G257870,up;Csa7G339660,down;Csa7G379080,down;Csa4G638480,down;Csa6G301020,down;Csa2G439210,down;Csa2G428920,down;Csa7G414530,up;Csa4G638320,up;Csa3G810500,down;Csa1G524660,up;Csa2G058620,up;Csa5G489320,up;Csa…
molecular_function	catalytic activity	462	276	186	Csa3G129660,down;Csa4G598000,up;Csa2G361580,up;Csa6G080910,up;Csa6G095870,down;Csa2G110250,up;Csa3G133950,down;Csa6G385090,up;Csa4G651770,up;Csa1G600160,up;Csa3G740270,down;Csa3G047730,up;Csa3G047740,up;Csa7G049210,up;CsaUNG005730,up;Csa1G010940,up;Csa6G501880,up;Csa5G181500,up;Csa6G000080,up;Csa4G618520,down;Csa4G053250,down;Csa3G635870,up;Csa3G124780,up;Csa4G064640,down;Csa2G416170,up;Csa3G7449…
molecular_function	electron carrier activity	2	2	0	Csa3G002780,up;Csa7G046100,up
molecular_function	enzyme regulator activity	8	6	2	Csa6G008680,up;Csa5G285030,up;Csa6G022340,up;Csa5G623740,down;Csa3G176260,up;Csa2G302130,up;Csa1G009900,down;Csa1G183580,up
molecular_function	guanyl-nucleotide exchange factor activity	1	0	1	Csa3G483820,down
molecular_function	molecular transducer activity	10	5	5	Csa7G430220,down;Csa5G604290,up;Csa6G301020,down;Csa3G141850,up;Csa1G006300,up;Csa4G648570,up;Csa7G420160,up;Csa5G002030,down;Csa3G062560,down;Csa2G418940,down
molecular_function	nucleic acid binding transcription factor activity	9	4	5	Csa3G727990,down;Csa7G328830,down;Csa2G431090,up;Csa4G193250,down;Csa5G167110,up;Csa2G382650,down;Csa7G407820,up;Csa6G011730,up;Csa1G064670,down
molecular_function	protein binding transcription factor activity	2	2	0	Csa2G431090,up;Csa3G354500,up
molecular_function	receptor activity	3	1	2	Csa4G648570,up;Csa6G301020,down;Csa2G418940,down
molecular_function	structural molecule activity	2	0	2	Csa2G368830,down;Csa7G070770,down
molecular_function	transporter activity	52	18	34	Csa2G381850,up;Csa3G822500,down;Csa6G513760,up;Csa1G062930,up;Csa7G379080,down;Csa5G310810,down;Csa1G051720,down;Csa3G221730,down;Csa5G162580,down;Csa6G520340,down;Csa2G245410,down;Csa6G518130,up;Csa4G365050,down;Csa2G034600,up;Csa3G769610,down;Csa7G396440,down;Csa3G746620,down;Csa4G664440,down;Csa4G628850,down;Csa6G516920,up;Csa1G374520,down;Csa1G378520,down;Csa7G060690,down;Csa3G146340,down;Csa…
		906	548	358
		3777	2508	1269
		3777

## Sheet: H-VS-CA.GO2gene
Ontology	Class	Numbers_of_H-VS-CA	Up-Regulation(H-VS-CA)	Down-Regulation(H-VS-CA)	Genes_of_H-VS-CA
biological_process	biological adhesion	1	0	1	Csa4G658570,down
biological_process	biological regulation	130	36	94	Csa1G435830,up;Csa5G003610,up;Csa5G583340,down;Csa6G095330,up;Csa6G110860,up;Csa5G550190,up;Csa6G520410,down;Csa5G429450,down;Csa6G042370,down;Csa5G434550,down;Csa3G822100,down;Csa6G383530,down;Csa7G389460,down;Csa4G658580,down;Csa3G199660,down;Csa3G878930,down;Csa6G509580,down;Csa6G382370,down;Csa7G071600,down;Csa1G004350,up;Csa2G140370,down;Csa3G875430,down;Csa6G448110,down;Csa4G639790,down;Csa…
biological_process	cellular component organization or biogenesis	129	35	94	Csa2G309370,down;Csa4G106350,up;Csa4G025060,down;Csa6G126260,down;Csa6G106800,down;Csa4G152290,down;Csa5G576630,down;Csa6G502080,up;Csa1G555620,down;Csa2G297210,down;Csa7G394660,down;Csa2G437110,down;Csa7G394690,up;Csa3G124740,down;Csa3G118000,up;Csa6G448110,down;Csa7G447770,down;Csa4G279900,up;Csa1G423300,up;Csa1G715740,up;Csa4G036610,up;Csa4G022340,up;Csa4G639790,down;Csa5G533470,down;Csa3G8754…
biological_process	cellular process	806	286	520	Csa6G168260,up;Csa4G303700,up;Csa1G527870,up;Csa4G003670,down;Csa5G622530,down;Csa2G381870,down;Csa2G396200,up;Csa3G848210,down;Csa5G149340,down;Csa5G524850,down;Csa2G348210,up;Csa5G011690,down;Csa1G435830,up;Csa5G003610,up;Csa5G583340,down;Csa4G361780,up;Csa1G600210,down;Csa2G285300,down;Csa6G095330,up;Csa6G110860,up;Csa5G550190,up;Csa6G520410,down;Csa5G429450,down;Csa6G042370,down;Csa5G434550,d…
biological_process	developmental process	98	38	60	Csa5G604920,down;Csa3G875430,down;Csa4G106350,up;Csa4G025060,down;Csa6G126260,down;Csa6G106800,down;Csa4G152290,down;Csa5G576630,down;Csa6G502080,up;Csa1G555620,down;Csa3G130340,up;Csa1G423320,up;Csa1G051820,up;Csa7G378510,down;Csa7G213180,up;Csa1G570200,down;Csa7G343310,down;Csa5G070680,down;Csa5G650610,up;Csa1G522540,down;Csa2G000640,down;Csa1G435830,up;Csa4G198330,down;Csa6G362930,up;Csa6G1108…
biological_process	growth	10	3	7	Csa6G362930,up;Csa5G160220,down;Csa3G875430,down;Csa1G629200,down;Csa3G603580,up;Csa3G848850,down;Csa2G074190,up;Csa3G806800,down;Csa3G875420,down;Csa2G326460,down
biological_process	immune system process	11	2	9	Csa4G361780,up;Csa1G600210,down;Csa2G285300,down;Csa6G523470,down;Csa3G645980,down;Csa5G512870,down;Csa5G622530,down;Csa1G467720,up;Csa2G326460,down;Csa4G179090,down;Csa6G396650,down
biological_process	localization	190	71	119	Csa3G111220,up;Csa5G622710,up;Csa2G433360,up;Csa1G525270,up;Csa4G647430,down;Csa2G418920,down;Csa2G418940,down;Csa3G106010,down;Csa4G025060,down;Csa6G522120,down;Csa1G469730,down;Csa7G368110,down;Csa2G297190,down;Csa6G016920,down;Csa7G047240,down;Csa6G526330,down;Csa7G447100,down;Csa4G361780,up;Csa6G448110,down;Csa3G238100,up;Csa1G329900,up;Csa4G193760,up;Csa5G622530,down;Csa1G600790,down;Csa3G61…
biological_process	metabolic process	956	311	645	Csa2G270730,up;Csa3G047920,up;Csa6G511700,up;Csa6G439410,up;Csa5G146950,up;Csa6G315640,up;Csa5G150990,up;Csa4G641600,down;Csa6G150460,down;Csa2G108610,down;Csa3G855940,up;Csa2G365660,up;Csa5G494370,up;Csa1G039140,up;Csa4G637680,up;Csa6G514890,down;Csa2G011460,down;Csa5G187880,down;Csa7G390060,up;Csa5G606740,up;Csa5G598730,down;Csa3G165090,down;Csa1G267230,down;Csa3G099600,up;Csa3G890080,down;Csa4…
biological_process	multi-organism process	56	19	37	Csa4G106350,up;Csa4G110050,down;Csa5G154230,up;Csa3G860260,down;Csa1G600210,down;Csa2G000190,down;Csa3G736970,down;Csa3G121560,down;Csa5G622530,down;Csa5G128240,down;Csa5G599830,up;Csa6G451470,down;Csa7G064010,up;Csa2G000250,up;Csa3G843750,down;Csa6G511860,down;Csa5G514500,up;Csa5G585390,up;Csa3G238100,up;Csa7G447990,down;Csa7G449420,up;Csa4G193760,up;Csa4G665150,down;Csa4G110580,down;Csa3G730910…
biological_process	multicellular organismal process	70	29	41	Csa5G604920,down;Csa3G875430,down;Csa3G143570,down;Csa3G597320,down;Csa4G639790,down;Csa2G247060,down;Csa4G106350,up;Csa3G130340,up;Csa1G423320,up;Csa1G051820,up;Csa7G378510,down;Csa7G213180,up;Csa1G570200,down;Csa7G343310,down;Csa5G070680,down;Csa5G650610,up;Csa1G435830,up;Csa4G198330,down;Csa7G449420,up;Csa6G141360,up;Csa6G362930,up;Csa1G042550,down;Csa3G118000,up;Csa2G338790,up;Csa1G561370,dow…
biological_process	negative regulation of biological process	12	3	9	Csa2G140370,down;Csa4G003670,down;Csa1G275930,down;Csa5G590170,down;Csa3G776350,down;Csa4G045060,up;Csa1G004350,up;Csa5G576630,down;Csa5G285030,down;Csa3G875420,down;Csa7G387750,up;Csa2G362390,down
biological_process	positive regulation of biological process	4	0	4	Csa6G523470,down;Csa3G645980,down;Csa5G512870,down;Csa1G008550,down
biological_process	regulation of biological process	100	29	71	Csa1G435830,up;Csa5G003610,up;Csa5G583340,down;Csa6G095330,up;Csa6G110860,up;Csa5G550190,up;Csa6G520410,down;Csa5G429450,down;Csa6G042370,down;Csa5G434550,down;Csa3G822100,down;Csa6G383530,down;Csa7G389460,down;Csa4G658580,down;Csa3G199660,down;Csa3G878930,down;Csa6G509580,down;Csa6G382370,down;Csa7G071600,down;Csa1G004350,up;Csa2G140370,down;Csa6G448110,down;Csa4G639790,down;Csa1G629200,down;Csa…
biological_process	reproduction	12	6	6	Csa7G449420,up;Csa1G020900,up;Csa6G382370,down;Csa1G065980,down;Csa7G019870,up;Csa7G017130,up;Csa7G019860,up;Csa3G912910,down;Csa6G128580,down;Csa2G000250,up;Csa3G843750,down;Csa4G290220,down
biological_process	reproductive process	45	24	21	Csa4G106350,up;Csa1G435830,up;Csa4G198330,down;Csa7G449420,up;Csa6G199780,up;Csa7G387750,up;Csa6G511860,down;Csa2G140370,down;Csa3G118000,up;Csa6G007980,up;Csa5G154230,up;Csa7G239050,down;Csa2G348210,up;Csa5G589260,down;Csa4G036610,up;Csa6G408810,down;Csa4G006330,up;Csa7G429560,up;Csa3G608730,down;Csa6G409330,up;Csa5G604920,down;Csa4G639790,down;Csa1G629200,down;Csa5G603910,down;Csa4G290220,down;…
biological_process	response to stimulus	330	115	215	Csa3G750920,up;Csa1G050240,up;Csa1G008520,up;Csa6G448110,down;Csa6G451470,down;Csa6G110860,up;Csa7G447770,down;Csa2G009380,up;Csa2G309370,down;Csa3G842030,down;Csa3G048430,up;Csa6G134340,down;Csa3G119240,down;Csa4G646340,up;Csa3G150160,down;Csa5G011690,down;Csa3G119560,up;Csa1G629200,down;Csa7G067480,down;Csa2G006110,down;Csa5G374720,down;Csa5G161920,down;Csa4G002500,down;Csa5G190530,up;Csa5G6236…
biological_process	rhythmic process	7	2	5	Csa4G056780,up;Csa5G603910,down;Csa3G067770,up;Csa2G145880,down;Csa4G436980,down;Csa3G168930,down;Csa3G124740,down
biological_process	signaling	56	17	39	Csa1G435830,up;Csa5G003610,up;Csa5G583340,down;Csa6G095330,up;Csa6G110860,up;Csa5G550190,up;Csa6G520410,down;Csa5G429450,down;Csa6G042370,down;Csa5G434550,down;Csa3G822100,down;Csa6G383530,down;Csa6G448110,down;Csa4G639790,down;Csa1G629200,down;Csa3G912950,up;Csa1G600210,down;Csa2G418920,down;Csa2G418940,down;Csa3G889810,down;Csa4G036610,up;Csa1G256750,up;Csa3G354490,down;Csa4G113150,down;Csa6G40…
biological_process	single-organism process	678	209	469	Csa6G168260,up;Csa5G604920,down;Csa3G875430,down;Csa2G381870,down;Csa3G848210,down;Csa5G149340,down;Csa5G524850,down;Csa5G011690,down;Csa1G435830,up;Csa5G003610,up;Csa5G583340,down;Csa3G111220,up;Csa5G622710,up;Csa2G433360,up;Csa1G525270,up;Csa4G647430,down;Csa2G418920,down;Csa2G418940,down;Csa3G106010,down;Csa4G361780,up;Csa1G600210,down;Csa2G285300,down;Csa3G143570,down;Csa3G597320,down;Csa4G63…
		3701	1235	2466
cellular_component	cell	601	143	458	Csa5G199310,down;Csa6G338670,up;Csa5G623590,up;Csa6G151730,down;Csa2G173070,down;Csa5G178720,down;Csa5G505240,down;Csa3G035890,down;Csa7G044200,down;Csa3G154280,down;Csa3G727930,down;Csa3G271370,down;Csa3G168960,down;Csa2G406670,down;Csa3G134810,down;Csa6G081500,down;Csa4G623380,down;Csa7G071460,down;Csa3G769090,down;Csa3G171790,down;Csa1G021930,down;Csa7G446990,down;Csa1G009810,down;Csa4G308550,…
cellular_component	cell junction	78	20	58	Csa3G750920,up;Csa1G050240,up;Csa4G197830,up;Csa6G140850,down;Csa1G423270,up;Csa2G074190,up;Csa4G106350,up;Csa7G387750,up;Csa2G008710,up;Csa2G140370,down;Csa2G423700,up;Csa7G447770,down;Csa4G279900,up;Csa5G514500,up;Csa3G889810,down;Csa6G008590,down;Csa1G268280,up;Csa6G366530,down;Csa3G732650,down;Csa7G017130,up;Csa4G110050,down;Csa2G382430,down;Csa6G511040,up;Csa1G481220,down;Csa7G428120,down;Cs…
cellular_component	cell part	601	143	458	Csa5G199310,down;Csa6G338670,up;Csa5G623590,up;Csa6G151730,down;Csa2G173070,down;Csa5G178720,down;Csa5G505240,down;Csa3G035890,down;Csa7G044200,down;Csa3G154280,down;Csa3G727930,down;Csa3G271370,down;Csa3G168960,down;Csa2G406670,down;Csa3G134810,down;Csa6G081500,down;Csa4G623380,down;Csa7G071460,down;Csa3G769090,down;Csa3G171790,down;Csa1G021930,down;Csa7G446990,down;Csa1G009810,down;Csa4G308550,…
cellular_component	extracellular matrix	1	0	1	Csa7G447100,down
cellular_component	extracellular matrix part	1	0	1	Csa7G447100,down
cellular_component	extracellular region	54	7	47	Csa2G309370,down;Csa5G139740,down;Csa3G750920,up;Csa1G050240,up;Csa4G197830,up;Csa3G207890,down;Csa6G451470,down;Csa2G140370,down;Csa7G447770,down;Csa5G514500,up;Csa3G889810,down;Csa5G569360,up;Csa7G447990,down;Csa2G351700,down;Csa3G842030,down;Csa5G154230,up;Csa6G076800,down;Csa5G598730,down;Csa2G299950,down;Csa6G136020,down;Csa5G548130,down;Csa6G000100,up;Csa4G063440,down;Csa5G172280,down;Csa6G…
cellular_component	extracellular region part	2	0	2	Csa2G309370,down;Csa5G139740,down
cellular_component	macromolecular complex	144	18	126	Csa5G199310,down;Csa6G338670,up;Csa5G623590,up;Csa6G151730,down;Csa2G173070,down;Csa5G178720,down;Csa5G505240,down;Csa3G035890,down;Csa7G044200,down;Csa3G154280,down;Csa3G727930,down;Csa3G271370,down;Csa3G168960,down;Csa2G406670,down;Csa3G134810,down;Csa6G081500,down;Csa4G623380,down;Csa7G071460,down;Csa3G769090,down;Csa3G171790,down;Csa1G021930,down;Csa7G446990,down;Csa6G168260,up;Csa7G447900,do…
cellular_component	membrane	313	78	235	Csa1G042310,down;Csa6G000100,up;Csa6G538720,down;Csa6G452660,down;Csa4G046620,down;Csa4G294910,down;Csa7G447900,down;Csa7G007920,down;Csa2G365640,down;Csa3G750920,up;Csa1G050240,up;Csa4G197830,up;Csa4G001800,up;Csa3G403970,down;Csa6G451470,down;Csa1G574960,up;Csa5G611100,up;Csa2G008710,up;Csa3G844910,up;Csa2G140370,down;Csa5G623590,up;Csa7G432600,down;Csa4G051550,up;Csa3G133260,up;Csa5G514500,up;…
cellular_component	membrane part	176	43	133	Csa1G042310,down;Csa6G000100,up;Csa6G538720,down;Csa6G452660,down;Csa4G046620,down;Csa4G294910,down;Csa7G447900,down;Csa7G007920,down;Csa2G365640,down;Csa3G363160,down;Csa5G646700,down;Csa1G009810,down;Csa1G630330,down;Csa4G308550,down;Csa6G522680,down;Csa3G099680,down;Csa3G664560,down;Csa5G490820,down;Csa6G525340,down;Csa5G589390,down;Csa6G522690,down;Csa1G445860,down;Csa1G033310,down;Csa6G48834…
cellular_component	membrane-enclosed lumen	28	9	19	Csa1G569330,up;Csa3G750920,up;Csa1G050240,up;Csa1G561390,up;Csa3G403970,down;Csa5G647430,up;Csa7G387750,up;Csa6G157120,up;Csa6G008590,down;Csa2G012120,down;Csa4G187290,up;Csa6G013960,down;Csa3G608730,down;Csa1G575140,down;Csa5G496500,down;Csa6G309950,down;Csa3G215620,down;Csa1G084320,down;Csa2G225360,down;Csa6G192080,down;Csa3G895060,down;Csa6G191580,down;Csa6G193580,down;Csa6G188070,down;CsaUNG0…
cellular_component	organelle	431	96	335	Csa1G009810,down;Csa4G308550,down;Csa3G147780,down;Csa2G079660,down;Csa3G664560,down;Csa1G033310,down;Csa1G042310,down;Csa6G000100,up;Csa6G538720,down;Csa6G452660,down;Csa4G046620,down;Csa4G294910,down;Csa2G270170,down;Csa5G512870,down;Csa4G358630,up;Csa3G750920,up;Csa1G050240,up;Csa4G197830,up;Csa4G279900,up;Csa1G275930,down;Csa5G590170,down;Csa7G447900,down;Csa7G007920,down;Csa6G199780,up;Csa5G…
cellular_component	organelle part	213	36	177	Csa1G009810,down;Csa4G308550,down;Csa3G147780,down;Csa2G079660,down;Csa3G664560,down;Csa1G033310,down;Csa1G042310,down;Csa6G000100,up;Csa6G538720,down;Csa6G452660,down;Csa4G046620,down;Csa4G294910,down;Csa3G750920,up;Csa1G050240,up;Csa4G197830,up;Csa4G279900,up;Csa1G275930,down;Csa5G590170,down;Csa7G447900,down;Csa7G007920,down;Csa2G012120,down;Csa2G382430,down;Csa1G481220,down;Csa3G143520,down;C…
cellular_component	virion	6	2	4	Csa3G168950,up;Csa1G528490,up;Csa3G740070,down;Csa3G134590,down;Csa7G448830,down;Csa2G228370,down
cellular_component	virion part	6	2	4	Csa3G168950,up;Csa1G528490,up;Csa3G740070,down;Csa3G134590,down;Csa7G448830,down;Csa2G228370,down
		2655	597	2058
molecular_function	antioxidant activity	33	9	24	Csa6G356990,down;Csa6G408810,down;Csa5G154190,down;Csa4G658600,down;Csa7G419530,up;Csa4G045010,up;Csa6G490230,up;Csa4G443110,up;Csa4G285750,down;Csa4G285770,down;Csa4G285780,down;Csa2G346020,up;Csa3G829270,down;Csa6G326930,up;Csa2G035370,down;Csa2G421020,down;Csa1G696490,down;Csa2G406640,down;Csa2G235600,up;Csa1G062960,down;Csa3G829260,down;Csa7G058560,down;Csa3G736970,down;Csa6G153480,down;Csa7G…
molecular_function	binding	783	300	483	Csa6G396650,down;Csa7G447770,down;Csa5G514500,up;Csa3G702570,down;Csa1G020900,up;Csa3G134540,up;Csa6G009480,down;Csa5G198170,down;Csa2G354680,down;Csa4G643070,down;Csa3G122580,down;Csa5G599830,up;Csa3G808390,up;Csa3G844910,up;Csa3G855940,up;Csa3G133260,up;Csa5G167050,up;Csa1G039140,up;Csa1G045650,up;Csa2G373400,up;Csa6G526520,up;Csa1G051820,up;Csa2G061570,up;Csa6G476110,up;Csa3G828930,up;Csa3G824…
molecular_function	catalytic activity	995	358	637	Csa2G140370,down;Csa3G129660,down;Csa2G049960,down;Csa3G379750,down;Csa1G554560,down;Csa2G351700,down;Csa1G056970,up;Csa7G320020,down;Csa1G007880,down;Csa3G875420,down;Csa2G110250,down;Csa4G652880,up;Csa3G047820,down;Csa7G064010,up;Csa3G740270,down;Csa1G600140,down;Csa1G072460,down;Csa5G608060,up;Csa1G062310,down;Csa1G604080,down;Csa5G139190,down;Csa7G017720,down;Csa3G046220,down;Csa6G382890,up;C…
molecular_function	electron carrier activity	2	0	2	Csa7G046100,down;Csa2G037250,down
molecular_function	enzyme regulator activity	8	0	8	Csa3G354490,down;Csa5G285030,down;Csa7G447990,down;Csa2G362500,down;Csa4G169490,down;Csa1G651650,down;Csa6G188070,down;Csa7G405320,down
molecular_function	guanyl-nucleotide exchange factor activity	1	0	1	Csa6G008860,down
molecular_function	molecular transducer activity	14	3	11	Csa6G095330,up;Csa4G304770,down;Csa5G603910,down;Csa5G434550,down;Csa3G822100,down;Csa6G110860,up;Csa5G263270,up;Csa6G403050,down;Csa1G479630,down;Csa5G002030,down;Csa3G610810,down;Csa1G008550,down;Csa2G418920,down;Csa2G418940,down
molecular_function	nucleic acid binding transcription factor activity	15	7	8	Csa6G141360,up;Csa3G727990,up;Csa4G056780,up;Csa4G012390,up;Csa6G520410,down;Csa5G604920,down;Csa4G663700,down;Csa4G641590,up;Csa2G431090,down;Csa4G652000,down;Csa5G167110,down;Csa2G362390,down;Csa3G865440,up;Csa2G356600,down;Csa6G139770,up
molecular_function	protein binding transcription factor activity	5	1	4	Csa1G032450,down;Csa3G776350,down;Csa2G431090,down;Csa6G157120,up;Csa2G009580,down
molecular_function	receptor activity	5	2	3	Csa6G110860,up;Csa5G263270,up;Csa6G403050,down;Csa2G418920,down;Csa2G418940,down
molecular_function	structural molecule activity	47	2	45	Csa5G199310,down;Csa6G338670,up;Csa3G403970,down;Csa4G000580,down;Csa3G732650,down;Csa2G012120,down;Csa6G151730,down;Csa2G382430,down;Csa1G481220,down;Csa3G143520,down;Csa5G604980,down;Csa2G173070,down;Csa2G060400,down;Csa3G176340,down;Csa5G178720,down;Csa5G505240,down;Csa4G268090,down;Csa6G521090,down;Csa5G153160,down;Csa3G608730,down;Csa2G368830,down;Csa6G497050,down;Csa3G035890,down;Csa1G57514…
molecular_function	transporter activity	101	38	63	Csa3G238100,up;Csa1G329900,up;Csa3G134900,down;Csa3G611380,up;Csa7G007920,down;Csa6G196700,up;Csa4G618490,down;Csa2G225310,down;Csa5G622710,up;Csa3G822500,down;Csa7G447900,down;Csa6G513760,down;Csa6G497290,up;Csa4G665150,down;Csa6G115640,down;Csa3G607120,down;Csa1G001300,down;Csa3G835850,up;Csa3G881910,down;Csa5G585390,up;Csa6G140850,down;Csa6G448110,down;Csa5G162580,down;Csa6G445140,up;Csa5G1992…
		2009	720	1289
		8365	2552	5813

## Sheet: CK-VS-CA.GO2gene
Ontology	Class	Numbers_of_CK-VS-CA	Up-Regulation(CK-VS-CA)	Down-Regulation(CK-VS-CA)	Genes_of_CK-VS-CA
biological_process	biological regulation	218	73	145	Csa3G178550,up;Csa1G435830,up;Csa5G583340,down;Csa6G095330,up;Csa6G110860,up;Csa1G085390,up;Csa3G150830,down;Csa6G116680,up;Csa6G520410,down;Csa5G429450,down;Csa2G373410,up;Csa5G434550,down;Csa3G822100,down;Csa6G117200,down;Csa6G383530,down;Csa4G658580,down;Csa3G199660,down;Csa3G878930,down;Csa6G509580,down;Csa6G382370,down;Csa7G071600,down;Csa1G004350,up;Csa5G273940,down;Csa2G140370,down;Csa6G44…
biological_process	cellular component organization or biogenesis	177	47	130	Csa6G538750,down;Csa3G354500,up;Csa2G301530,down;Csa4G106350,up;Csa3G913980,down;Csa7G031640,down;Csa4G025060,down;Csa6G509640,down;Csa2G345950,down;Csa6G126260,down;Csa1G505920,down;Csa6G106800,down;Csa2G415560,down;Csa4G152290,down;Csa6G518280,down;Csa5G576630,down;Csa4G432460,down;Csa1G555620,down;Csa5G029450,down;Csa6G446440,up;Csa2G437110,down;Csa7G394690,up;Csa2G375190,down;Csa3G133140,up;C…
biological_process	cellular process	1227	514	713	Csa7G031640,down;Csa6G365750,down;Csa1G014450,down;Csa2G355000,down;Csa5G175720,up;Csa7G396470,up;Csa4G303700,up;Csa2G004720,up;Csa1G527870,up;Csa1G534750,down;Csa4G003670,up;Csa5G622530,down;Csa5G160770,down;Csa1G044930,down;Csa3G848210,down;Csa5G149340,down;Csa5G524850,down;Csa2G348210,up;Csa5G011690,down;Csa3G178550,up;Csa1G435830,up;Csa5G583340,down;Csa5G615240,up;Csa3G777580,down;Csa4G361780…
biological_process	developmental process	183	64	119	Csa5G604920,down;Csa2G373590,down;Csa2G301530,down;Csa4G106350,up;Csa3G913980,down;Csa7G031640,down;Csa4G025060,down;Csa6G509640,down;Csa2G345950,down;Csa6G126260,down;Csa1G505920,down;Csa6G106800,down;Csa2G415560,down;Csa4G152290,down;Csa6G518280,down;Csa5G576630,down;Csa4G432460,down;Csa1G555620,down;Csa5G029450,down;Csa3G748240,up;Csa3G178550,up;Csa6G343700,up;Csa3G130340,up;Csa1G423320,up;Csa…
biological_process	growth	18	6	12	Csa2G009290,down;Csa6G362930,up;Csa5G160220,down;Csa1G629200,down;Csa4G653480,down;Csa3G889670,up;Csa3G603580,up;Csa3G000140,down;Csa5G175720,up;Csa3G848850,down;Csa2G301530,down;Csa2G433910,down;Csa3G806800,down;Csa5G156210,down;Csa3G038170,down;Csa6G516920,up;Csa4G129050,up;Csa3G875420,down
biological_process	immune system process	17	6	11	Csa4G361780,up;Csa2G285300,down;Csa6G365750,down;Csa6G523470,down;Csa3G645980,down;Csa5G512870,down;Csa3G822220,down;Csa7G396470,up;Csa6G516920,up;Csa5G622530,down;Csa2G381890,down;Csa1G467720,up;Csa3G651720,down;Csa4G638320,up;Csa4G179090,down;Csa1G534750,down;Csa1G075560,up
biological_process	localization	318	119	199	Csa2G345950,down;Csa3G111220,up;Csa5G622710,up;Csa2G433360,up;Csa1G525270,up;Csa1G604100,up;Csa5G638350,down;Csa4G647430,down;Csa2G418920,down;Csa3G106000,down;Csa2G418940,down;Csa3G106010,down;Csa3G913980,down;Csa6G499780,down;Csa4G025060,down;Csa4G625570,up;Csa1G448990,down;Csa6G303760,down;Csa6G519720,down;Csa6G014670,down;Csa4G082460,down;Csa6G522120,down;Csa1G469730,down;Csa5G141100,down;Csa…
biological_process	metabolic process	1454	589	865	Csa7G031640,down;Csa6G008750,up;Csa2G270730,up;Csa6G487570,up;Csa6G511700,up;Csa6G439410,up;Csa5G146950,up;Csa6G315640,up;Csa4G664500,up;Csa5G150990,up;Csa4G641600,down;Csa6G150460,down;Csa2G108610,down;Csa3G855940,up;Csa2G365660,up;Csa5G494370,up;Csa1G039140,up;Csa4G194780,up;Csa2G174120,down;Csa4G637680,up;Csa3G903460,up;Csa3G016410,down;Csa7G447090,up;Csa4G097700,up;Csa5G606740,up;Csa3G165090,…
biological_process	multi-organism process	78	38	40	Csa4G106350,up;Csa3G000140,down;Csa7G031640,down;Csa4G009900,down;Csa4G432460,down;Csa5G198740,up;Csa4G056600,up;Csa5G154230,up;Csa3G860260,down;Csa2G000190,down;Csa3G736970,down;Csa4G364040,up;Csa5G622530,down;Csa3G734210,down;Csa2G238260,down;Csa3G910680,down;Csa2G381890,down;Csa7G396470,up;Csa6G516920,up;Csa6G493870,up;Csa5G383850,up;Csa5G599830,up;Csa7G064010,up;Csa2G000250,up;Csa2G062620,up;…
biological_process	multicellular organismal process	127	50	77	Csa5G604920,down;Csa2G373590,down;Csa1G569450,up;Csa3G143570,down;Csa6G405340,down;Csa3G597320,down;Csa4G639790,down;Csa5G456720,down;Csa4G106350,up;Csa3G000140,down;Csa7G031640,down;Csa4G009900,down;Csa4G432460,down;Csa3G748240,up;Csa3G178550,up;Csa6G343700,up;Csa3G130340,up;Csa1G423320,up;Csa4G354120,down;Csa5G002580,up;Csa7G213180,up;Csa3G214020,down;Csa7G343310,down;Csa2G005890,down;Csa1G2940…
biological_process	negative regulation of biological process	16	7	9	Csa2G140370,down;Csa2G009290,down;Csa3G840450,up;Csa4G003670,up;Csa3G271360,down;Csa1G275930,down;Csa5G590170,down;Csa3G776350,down;Csa2G249260,up;Csa3G166320,up;Csa1G004350,up;Csa5G576630,down;Csa6G022340,up;Csa3G875420,down;Csa7G387750,up;Csa2G362390,down
biological_process	positive regulation of biological process	15	4	11	Csa6G365750,down;Csa6G523470,down;Csa3G645980,down;Csa5G512870,down;Csa3G822220,down;Csa2G003590,down;Csa3G878800,up;Csa3G872760,up;Csa3G840390,up;Csa7G236290,down;Csa7G387700,down;Csa3G062560,down;Csa1G008550,down;Csa3G865390,down;Csa2G008100,up
biological_process	regulation of biological process	172	61	111	Csa3G178550,up;Csa1G435830,up;Csa5G583340,down;Csa6G095330,up;Csa6G110860,up;Csa1G085390,up;Csa3G150830,down;Csa6G116680,up;Csa6G520410,down;Csa5G429450,down;Csa2G373410,up;Csa5G434550,down;Csa3G822100,down;Csa6G117200,down;Csa6G383530,down;Csa4G658580,down;Csa3G199660,down;Csa3G878930,down;Csa6G509580,down;Csa6G382370,down;Csa7G071600,down;Csa1G004350,up;Csa5G273940,down;Csa2G140370,down;Csa6G44…
biological_process	reproduction	15	8	7	Csa7G449420,up;Csa1G020900,up;Csa2G074090,down;Csa6G382370,down;Csa1G065980,down;Csa7G019870,up;Csa7G017130,up;Csa7G019860,up;Csa7G047420,down;Csa2G360840,down;Csa6G128580,down;Csa2G000250,up;Csa4G056600,up;Csa2G099460,up;Csa4G290220,down
biological_process	reproductive process	74	36	38	Csa4G106350,up;Csa3G000140,down;Csa7G031640,down;Csa4G009900,down;Csa4G432460,down;Csa5G615240,up;Csa1G435830,up;Csa1G534750,down;Csa4G198330,down;Csa1G064670,down;Csa7G449420,up;Csa6G199780,up;Csa7G387750,up;Csa6G511860,up;Csa2G140370,down;Csa3G118000,up;Csa6G007980,up;Csa7G027880,up;Csa2G171870,down;Csa6G088070,down;Csa1G021970,up;Csa6G161200,up;Csa5G154230,up;Csa7G239050,down;Csa2G348210,up;Cs…
biological_process	response to stimulus	499	215	284	Csa3G750920,up;Csa1G050240,up;Csa4G598000,up;Csa1G008520,up;Csa2G301530,down;Csa6G448110,down;Csa2G033940,down;Csa6G110860,up;Csa7G447770,down;Csa2G009380,up;Csa5G154200,down;Csa6G499740,up;Csa4G129050,up;Csa4G420110,down;Csa6G290910,down;Csa3G842030,down;Csa3G048430,up;Csa3G127830,down;Csa6G365750,down;Csa2G000370,up;Csa6G134340,down;Csa4G001990,down;CsaUNG009910,up;Csa6G509640,down;Csa4G646340,…
biological_process	rhythmic process	8	4	4	Csa3G889670,up;Csa4G056780,up;Csa3G878800,up;Csa5G154200,down;Csa3G067770,up;Csa2G145880,down;Csa4G436980,down;Csa3G168930,down
biological_process	signaling	95	33	62	Csa3G178550,up;Csa1G435830,up;Csa5G583340,down;Csa6G095330,up;Csa6G110860,up;Csa1G085390,up;Csa3G150830,down;Csa6G116680,up;Csa6G520410,down;Csa5G429450,down;Csa2G373410,up;Csa5G434550,down;Csa3G822100,down;Csa6G117200,down;Csa6G383530,down;Csa6G448110,down;Csa3G878800,up;Csa4G639790,down;Csa1G629200,down;Csa3G912950,up;Csa2G418920,down;Csa2G418940,down;Csa2G369070,down;Csa3G889810,down;Csa4G0366…
biological_process	single-organism process	1090	389	701	Csa7G031640,down;Csa6G365750,down;Csa1G014450,down;Csa2G355000,down;Csa5G175720,up;Csa3G607640,down;Csa3G607650,down;Csa5G604920,down;Csa2G373590,down;Csa5G160770,down;Csa3G848210,down;Csa5G149340,down;Csa5G524850,down;Csa5G011690,down;Csa3G178550,up;Csa1G435830,up;Csa5G583340,down;Csa5G615240,up;Csa3G777580,down;Csa3G111220,up;Csa5G622710,up;Csa2G433360,up;Csa1G525270,up;Csa1G604100,up;Csa5G6383…
		5801	2263	3538
cellular_component	cell	865	306	559	Csa7G432440,up;Csa6G476730,up;Csa6G338670,up;Csa5G623590,up;Csa2G173070,down;Csa7G388420,up;Csa5G178720,down;Csa5G505240,down;Csa4G007080,up;Csa3G483790,down;Csa4G153800,down;Csa2G223690,down;Csa3G154280,down;Csa3G727930,down;Csa2G406670,down;Csa3G134810,down;Csa6G081500,down;Csa7G071460,down;Csa2G006250,down;Csa7G446990,down;Csa5G175720,up;Csa7G033300,up;Csa3G878840,down;Csa1G042310,down;Csa6G00…
cellular_component	cell junction	113	30	83	Csa3G750920,up;Csa1G050240,up;Csa4G598000,up;Csa4G197830,up;Csa2G238880,up;Csa1G505400,up;Csa6G140850,down;Csa4G167980,up;Csa7G432440,up;Csa2G062620,up;Csa4G638320,up;Csa5G613500,up;Csa2G301530,down;Csa3G176850,up;Csa2G033940,down;Csa4G106350,up;Csa7G387750,up;Csa2G008710,up;Csa3G730930,up;Csa2G140370,down;Csa2G423700,up;Csa7G447770,down;Csa6G382970,down;Csa4G279900,up;Csa5G514500,up;Csa2G369070,…
cellular_component	cell part	865	306	559	Csa7G432440,up;Csa6G476730,up;Csa6G338670,up;Csa5G623590,up;Csa2G173070,down;Csa7G388420,up;Csa5G178720,down;Csa5G505240,down;Csa4G007080,up;Csa3G483790,down;Csa4G153800,down;Csa2G223690,down;Csa3G154280,down;Csa3G727930,down;Csa2G406670,down;Csa3G134810,down;Csa6G081500,down;Csa7G071460,down;Csa2G006250,down;Csa7G446990,down;Csa5G175720,up;Csa7G033300,up;Csa3G878840,down;Csa1G042310,down;Csa6G00…
cellular_component	extracellular matrix	1	0	1	Csa7G447100,down
cellular_component	extracellular matrix part	1	0	1	Csa7G447100,down
cellular_component	extracellular region	63	16	47	Csa3G750920,up;Csa1G050240,up;Csa4G598000,up;Csa4G197830,up;Csa4G056670,up;Csa1G422990,up;Csa2G033940,down;Csa1G012150,up;Csa2G140370,down;Csa7G447770,down;Csa6G497060,up;Csa5G514500,up;Csa2G369070,down;Csa3G889810,down;Csa5G569360,up;Csa7G447990,down;Csa5G154200,down;Csa2G351700,down;Csa3G740080,down;Csa3G842030,down;Csa5G154230,up;Csa1G604600,down;Csa6G008680,up;Csa2G299950,down;Csa3G146470,dow…
cellular_component	macromolecular complex	157	34	123	Csa7G432440,up;Csa6G476730,up;Csa6G338670,up;Csa5G623590,up;Csa2G173070,down;Csa7G388420,up;Csa5G178720,down;Csa5G505240,down;Csa4G007080,up;Csa3G483790,down;Csa4G153800,down;Csa2G223690,down;Csa3G154280,down;Csa3G727930,down;Csa2G406670,down;Csa3G134810,down;Csa6G081500,down;Csa7G071460,down;Csa2G006250,down;Csa7G446990,down;Csa5G175720,up;Csa1G014450,down;Csa5G623540,down;Csa7G447900,down;Csa7G…
cellular_component	membrane	488	154	334	Csa3G878840,down;Csa1G042310,down;Csa6G000100,up;Csa4G001750,down;Csa6G538720,down;Csa6G452660,down;Csa4G046620,down;Csa4G294910,down;Csa5G623540,down;Csa7G447900,down;Csa7G007920,down;Csa2G365640,down;Csa4G653480,down;Csa4G432460,down;Csa5G182110,up;Csa1G629150,up;Csa2G433910,down;Csa3G122630,down;Csa3G750920,up;Csa1G050240,up;Csa5G613470,up;Csa4G598000,up;Csa4G197830,up;Csa2G238880,up;Csa5G3838…
cellular_component	membrane part	266	85	181	Csa3G878840,down;Csa1G042310,down;Csa6G000100,up;Csa4G001750,down;Csa6G538720,down;Csa6G452660,down;Csa4G046620,down;Csa4G294910,down;Csa5G623540,down;Csa7G447900,down;Csa7G007920,down;Csa2G365640,down;Csa5G182110,up;Csa1G629150,up;Csa2G433910,down;Csa3G363160,down;Csa7G033300,up;Csa1G066480,down;Csa2G059720,up;Csa3G141850,up;Csa2G000370,up;Csa6G080410,up;Csa4G187290,up;Csa2G372770,up;Csa6G446510…
cellular_component	membrane-enclosed lumen	49	16	33	Csa1G569330,up;Csa6G161200,up;Csa2G355000,down;Csa3G750920,up;Csa1G050240,up;Csa1G024830,down;Csa2G301530,down;Csa1G561390,up;Csa5G631500,up;Csa3G403970,down;Csa5G647430,up;Csa7G387750,up;Csa6G157120,up;Csa6G382970,down;Csa6G008590,down;Csa3G127210,down;Csa2G171870,down;Csa6G088070,down;Csa1G021970,up;Csa4G187290,up;Csa7G058640,up;Csa3G047880,up;Csa5G638420,down;Csa6G308420,down;Csa7G281390,down;…
cellular_component	organelle	610	216	394	Csa7G033300,up;Csa3G878840,down;Csa1G042310,down;Csa6G000100,up;Csa4G001750,down;Csa6G538720,down;Csa6G452660,down;Csa4G046620,down;Csa4G294910,down;Csa1G480180,down;Csa3G734880,down;Csa2G270170,down;Csa5G512870,down;Csa4G358630,up;Csa5G523090,down;Csa3G750920,up;Csa1G050240,up;Csa4G197830,up;Csa4G004280,down;Csa4G279900,up;Csa4G496230,up;Csa1G275930,down;Csa5G590170,down;Csa5G623540,down;Csa7G44…
cellular_component	organelle part	285	97	188	Csa7G033300,up;Csa3G878840,down;Csa1G042310,down;Csa6G000100,up;Csa4G001750,down;Csa6G538720,down;Csa6G452660,down;Csa4G046620,down;Csa4G294910,down;Csa3G750920,up;Csa1G050240,up;Csa4G197830,up;Csa4G004280,down;Csa4G279900,up;Csa4G496230,up;Csa1G275930,down;Csa5G590170,down;Csa5G623540,down;Csa7G447900,down;Csa7G007920,down;Csa6G382970,down;Csa1G481220,down;Csa3G143520,down;Csa5G638420,down;Csa7G…
cellular_component	virion	5	2	3	Csa1G528490,up;Csa3G740070,down;Csa3G134590,up;Csa6G057110,down;Csa2G228370,down
cellular_component	virion part	5	2	3	Csa1G528490,up;Csa3G740070,down;Csa3G134590,up;Csa6G057110,down;Csa2G228370,down
		3773	1264	2509
		3773
molecular_function	antioxidant activity	43	12	31	Csa5G154200,down;Csa6G356990,down;Csa6G408810,down;Csa5G154190,down;Csa4G013040,down;Csa4G658600,down;Csa7G419530,up;Csa4G045010,up;Csa6G490230,up;Csa4G443110,up;Csa1G569450,up;Csa4G285750,down;Csa4G285770,down;Csa3G000140,down;Csa7G061710,up;Csa3G829270,down;Csa6G326930,up;Csa2G035370,down;Csa2G421020,down;Csa1G696490,down;Csa1G062960,down;Csa3G829260,down;Csa4G285740,down;Csa3G736970,down;Csa6G…
molecular_function	binding	1162	527	635	Csa7G447770,down;Csa5G514500,up;Csa3G912380,up;Csa3G702570,down;Csa1G020900,up;Csa3G134540,up;Csa6G009480,down;Csa2G354680,down;Csa4G643070,down;Csa6G499210,down;Csa5G599830,up;Csa6G487570,up;Csa3G808390,up;Csa3G844910,up;Csa3G151370,up;Csa3G855940,up;Csa3G133260,up;Csa7G430750,up;Csa1G039140,up;Csa2G373400,up;Csa6G526520,up;Csa5G550230,up;Csa2G061570,up;Csa6G476110,up;Csa5G139270,up;Csa1G522520,…
molecular_function	catalytic activity	1573	616	957	Csa2G140370,down;Csa3G129660,down;Csa4G598000,up;Csa2G361580,up;Csa2G049960,down;Csa3G379750,down;Csa6G080910,up;Csa2G351700,down;Csa1G056970,up;Csa7G320020,down;Csa1G007880,down;Csa3G859690,down;Csa3G074470,down;Csa1G435750,down;Csa6G095870,down;Csa1G599400,down;Csa1G002880,up;Csa3G875420,down;Csa7G081680,down;Csa4G652880,up;Csa3G047820,down;Csa7G064010,up;Csa6G385090,up;Csa1G423020,up;Csa3G7402…
molecular_function	electron carrier activity	2	0	2	Csa4G004280,down;Csa2G037250,down
molecular_function	enzyme regulator activity	18	6	12	Csa6G008680,up;Csa1G651680,down;Csa3G354490,down;Csa6G022340,up;Csa7G414410,up;Csa2G007450,up;Csa2G379260,down;Csa5G623740,down;Csa3G176260,up;Csa7G447990,down;Csa4G169490,down;Csa3G000060,down;Csa6G188070,down;Csa1G009900,down;Csa7G405320,down;Csa3G607630,up;Csa7G065170,down;Csa1G132710,down
molecular_function	guanyl-nucleotide exchange factor activity	2	0	2	Csa3G483820,down;Csa6G008860,down
molecular_function	molecular transducer activity	27	11	16	Csa3G150830,down;Csa6G116680,up;Csa2G373410,up;Csa6G095330,up;Csa3G141850,up;Csa4G304770,down;Csa5G434550,down;Csa3G822100,down;Csa3G889670,up;Csa6G110860,up;Csa7G430750,up;Csa5G263270,up;Csa6G403050,down;Csa3G872760,up;Csa1G479630,down;Csa3G840390,up;Csa6G365750,down;Csa1G042720,up;Csa7G236290,down;Csa5G002030,down;Csa3G610810,down;Csa7G387700,down;Csa3G062560,down;Csa1G077220,down;Csa1G008550,d…
molecular_function	nucleic acid binding transcription factor activity	25	14	11	Csa6G141360,up;Csa1G025960,up;Csa3G819960,up;Csa5G637800,up;Csa1G426980,up;Csa4G056780,up;Csa1G045550,down;Csa4G012390,up;Csa3G129630,up;Csa6G520410,down;Csa6G010010,up;Csa5G604920,down;Csa2G004720,up;Csa4G663700,down;Csa6G522650,up;Csa4G641590,up;Csa4G652000,down;Csa2G362390,down;Csa2G356600,down;Csa6G139770,up;Csa6G486880,down;Csa2G224260,down;Csa3G644810,up;Csa5G642710,down;Csa1G064670,down
molecular_function	protein binding transcription factor activity	7	3	4	Csa1G032450,down;Csa3G776350,down;Csa3G791540,down;Csa6G157120,up;Csa2G004720,up;Csa2G009580,down;Csa3G354500,up
molecular_function	receptor activity	8	5	3	Csa1G056960,up;Csa3G889670,up;Csa6G110860,up;Csa7G430750,up;Csa5G263270,up;Csa6G403050,down;Csa2G418920,down;Csa2G418940,down
molecular_function	structural molecule activity	48	3	45	Csa6G338670,up;Csa3G403970,down;Csa4G000580,down;Csa4G307390,down;Csa6G382970,down;Csa3G732650,down;Csa3G127210,down;Csa2G171870,down;Csa6G088070,down;Csa1G481220,down;Csa3G143520,down;Csa2G173070,down;Csa3G176340,down;Csa5G178720,down;Csa5G505240,down;Csa4G007080,up;Csa4G268090,down;Csa5G638420,down;Csa3G483790,down;Csa7G281390,down;Csa7G397560,down;Csa2G000610,down;Csa5G153160,down;Csa4G153800,…
molecular_function	transporter activity	160	62	98	Csa3G238100,up;Csa1G329900,up;Csa3G134900,down;Csa3G730930,up;Csa5G623540,down;Csa3G827290,down;Csa3G611380,up;Csa7G007920,down;Csa6G196700,up;Csa1G057060,up;Csa2G351690,down;Csa4G618490,down;Csa2G225310,down;Csa2G062620,up;Csa6G526450,up;Csa3G128910,down;Csa5G622710,up;Csa4G648020,up;Csa3G822500,down;Csa7G447900,down;Csa2G279210,up;Csa3G740230,down;Csa6G497290,up;Csa3G740240,down;Csa5G310810,dow…
		3075	1259	1816
		12649	4786	7863
		3075
