# Supplementary material for: Integrated analysis of transcriptome and microRNAs associated with exogenous calcium-mediated enhancement of hypoxic tolerance in cucumber seedlings (Cucumis sativus L.)
Source: Front Plant Sci. 2023 Jan 4;13:994268. doi: 10.3389/fpls.2022.994268 (PMC9846352; doi:10.3389/fpls.2022.994268)
Supplement: Supplementary file 2 [file Table_2.xlsx]

## Sheet: CK-VS-H.path
#Pathway	Annotated_diff(834)	Annotated_total(11617)	Pvalue	Qvalue	Pathway ID	Genes	KOs
Photosynthesis	31	59	1.61457e-20	1.84062e-18	ko00195	Csa6G488340;Csa2G074240;Csa7G267900;Csa3G002780;Csa3G060980;Csa4G063440;Csa1G168350;Csa3G147780;Csa4G064020;Csa2G381850;Csa2G079660;Csa6G016970;Csa6G513760;Csa7G046100;Csa3G222800;Csa7G378440;Csa6G525340;Csa3G875430;Csa2G350230;Csa1G066480;Csa2G010330;Csa3G483830;Csa1G714680;Csa5G592810;Csa1G062930;Csa6G087980;Csa7G234690;Csa6G483300;Csa5G505230;Csa3G119660;Csa7G047350	K02716+K02699+K03542+K02641+K08905+K02717+K14332+K02692+K03541+K02109+K02693+K02113+K02115+K02636+K02639+K02721+K02698+K02638+K02723+K08901+K02695+K02694+K08903+K08902+K02701
Metabolic pathways	284	2696	9.48021e-14	5.40372e-12	ko01100	Csa1G597800;Csa3G750920;Csa1G050240;Csa3G730980;Csa7G048110;Csa7G322060;Csa4G598000;Csa6G518930;Csa5G613510;Csa7G320050;Csa7G414530;Csa5G580610;Csa7G239010;Csa6G080910;Csa7G419530;Csa3G889160;Csa6G449830;Csa3G126810;Csa3G444620;Csa6G008750;Csa2G361580;Csa1G004100;Csa3G149950;Csa1G561380;Csa1G574970;Csa4G056670;Csa3G646610;Csa4G608160;Csa3G110660;Csa2G037230;Csa7G321550;Csa3G827270;Csa2G009620;Csa…	K00695+K01623+K00134+K01568+K01595+K00001+K01803+K00365+K00430+K00873+K00927+K00847+K14454+K01051+K00029+K00966+K01810+K00276+K01953+K01885+K00844+K00228+K00814+K00457+K01945+K08679+K10712+K00472+K03781+K01858+K05917+K09755+K05933+K00235+K14759+K00615+K00012+K05277+K01620+K08913+K00517+K03403+K01115+K14424+K00231+K01583+K01783+K00423+K00729+K00859+K02326+K05275+K00064+K01193+K14455+K03147+K02716+…
Carbon fixation in photosynthetic organisms	23	71	3.50649e-10	1.33247e-08	ko00710	Csa3G750920;Csa7G048110;Csa4G598000;Csa5G580610;Csa7G239010;Csa3G889160;Csa6G449830;Csa3G444620;Csa3G646610;Csa6G449820;Csa6G077460;Csa4G627210;Csa1G038360;Csa4G329570;Csa5G609710;Csa5G622460;Csa4G664300;Csa5G198220;Csa3G252490;Csa4G307360;Csa2G252020;Csa3G006690;Csa4G307350	K01623+K01595+K01803+K00873+K00927+K14454+K00029+K00814+K00615+K01783+K14455+K01602+K00051+K05298+K01100+K03841+K00855
Photosynthesis - antenna proteins	12	19	5.46748e-10	1.55823e-08	ko00196	Csa7G033300;Csa5G646700;Csa6G057170;Csa1G009810;Csa1G630330;Csa4G308550;Csa6G522680;Csa3G099680;Csa3G664560;Csa5G490820;Csa5G589390;Csa6G522690	K08913+K08916+K08917+K08910+K08909+K08915+K08912+K08914+K08907+K08908
Biosynthesis of secondary metabolites	168	1520	2.06817e-09	4.71542e-08	ko01110	Csa3G750920;Csa1G050240;Csa3G730980;Csa7G322060;Csa4G598000;Csa6G518930;Csa7G320050;Csa7G414530;Csa5G580610;Csa7G239010;Csa7G419530;Csa3G889160;Csa6G449830;Csa6G008750;Csa2G361580;Csa1G004100;Csa3G149950;Csa1G561380;Csa1G574970;Csa4G056670;Csa3G110660;Csa7G321550;Csa6G449820;Csa4G658590;Csa4G031000;Csa6G517220;Csa4G007710;Csa3G810500;Csa2G000520;Csa6G511860;Csa3G595230;Csa3G812760;Csa6G077460;Csa…	K01623+K00134+K01568+K00001+K01803+K00430+K00873+K00927+K14454+K00966+K01810+K00276+K01953+K01885+K00844+K00228+K01945+K03781+K01858+K05917+K09755+K05933+K00235+K14759+K00615+K00012+K05277+K01620+K00326+K00517+K03403+K13071+K00231+K01783+K00064+K14455+K15891+K00511+K00487+K04035+K13600+K01689+K13066+K00083+K02492+K15918+K01904+K00658+K15634+K13030+K01895+K00161+K03405+K05280+K08081+K03428+K09753+…
Flavone and flavonol biosynthesis	22	85	8.51217e-08	1.61731e-06	ko00944	Csa4G279810;Csa7G039790;Csa3G047730;Csa3G643770;Csa6G128650;Csa4G017150;Csa3G047740;Csa6G501300;Csa7G073510;Csa6G497900;Csa5G159620;Csa3G852620;Csa3G748270;Csa6G366560;Csa3G744990;Csa7G073490;Csa5G589920;Csa1G039830;Csa3G745000;Csa3G640640;Csa5G159610;Csa3G852590	K13496+K05279+K05280+K13083
Zeatin biosynthesis	23	100	4.43745e-07	7.22671e-06	ko00908	Csa4G279810;Csa1G527850;Csa4G279800;Csa4G017150;Csa5G175820;Csa3G825090;Csa7G073510;Csa1G589060;Csa3G825080;Csa6G497900;Csa5G190520;Csa2G362450;Csa3G744990;Csa6G237640;Csa1G589070;Csa7G073490;Csa7G063920;Csa1G305710;Csa1G527350;Csa3G745000;Csa5G224130;Csa3G640640;Csa7G062920	K13496+K13493+K13495+K00279+K10717+K10760
Porphyrin and chlorophyll metabolism	17	65	2.13427e-06	3.04133e-05	ko00860	Csa1G561380;Csa4G056670;Csa4G165920;Csa1G132160;Csa6G007980;Csa4G595970;Csa6G385090;Csa2G372750;Csa1G600180;Csa6G518380;Csa1G000570;Csa4G651770;Csa4G638340;Csa1G600160;Csa5G470560;Csa5G645150;Csa1G004220	K01885+K00228+K03403+K13071+K00231+K04035+K13600+K02492+K03405+K03428+K00218+K08099+K13544
Phenylpropanoid biosynthesis	43	310	2.1678e-05	0.000274588	ko00940	Csa7G414530;Csa7G419530;Csa3G810500;Csa4G279810;Csa7G061710;Csa2G068700;Csa7G039790;Csa5G146280;Csa3G047730;Csa5G319910;Csa3G837550;Csa5G165890;Csa6G128650;Csa7G428990;Csa4G285740;Csa7G058560;Csa3G874320;Csa3G736970;Csa7G072220;Csa7G430230;Csa3G047740;Csa6G501300;Csa3G732470;Csa2G441240;Csa5G622450;Csa7G072720;Csa6G497350;Csa1G077120;Csa5G190520;Csa3G740270;Csa1G611280;Csa4G285810;Csa2G070210;Csa…	K00430+K09755+K12356+K00487+K13066+K00083+K01904+K09753+K01188+K13068+K13065+K09756
Glycolysis / Gluconeogenesis	23	146	0.000282636	0.00292914	ko00010	Csa3G750920;Csa1G050240;Csa3G730980;Csa7G322060;Csa4G598000;Csa6G518930;Csa7G320050;Csa5G580610;Csa7G239010;Csa6G449830;Csa2G361580;Csa1G574970;Csa7G321550;Csa6G449820;Csa1G014400;Csa6G151120;Csa4G280430;Csa6G095870;Csa1G050250;Csa4G307360;Csa2G252020;Csa2G009470;Csa4G307350	K01623+K00134+K01568+K00001+K01803+K00873+K00927+K01810+K00844+K01689+K15634+K01895+K00161+K03841+K00131
Phenylalanine metabolism	23	146	0.000282636	0.00292914	ko00360	Csa7G414530;Csa7G419530;Csa3G889160;Csa1G004100;Csa4G608160;Csa7G061710;Csa4G329570;Csa2G068700;Csa5G319910;Csa5G165890;Csa4G285740;Csa7G058560;Csa3G736970;Csa7G430230;Csa5G622450;Csa1G077120;Csa3G740270;Csa4G285810;Csa2G070210;Csa2G069200;Csa2G069700;Csa1G166260;Csa2G406650	K00430+K14454+K00276+K00457+K14455+K00487+K01904
Flavonoid biosynthesis	25	172	0.000552294	0.00524679	ko00941	Csa4G056660;Csa2G068700;Csa3G643770;Csa4G091870;Csa6G501300;Csa4G615230;Csa3G732470;Csa5G159620;Csa3G852620;Csa3G748270;Csa6G366560;Csa2G070210;Csa2G069200;Csa3G636980;Csa4G640970;Csa2G069700;Csa4G641000;Csa5G221960;Csa5G589920;Csa1G039830;Csa1G050210;Csa5G159610;Csa3G731160;Csa3G852590;Csa4G112650	K05277+K00487+K05280+K00475+K08243+K13065+K13083+K13081+K01859+K05278
Cysteine and methionine metabolism	16	95	0.00111129	0.00925103	ko00270	Csa3G889160;Csa2G000520;Csa6G511860;Csa4G056660;Csa4G329570;Csa3G002890;Csa6G496450;Csa4G091870;Csa6G446510;Csa6G421630;Csa4G361270;Csa1G574800;Csa3G769110;Csa6G160180;Csa3G129660;Csa6G062290	K14454+K05933+K14455+K01761+K01762+K00789+K01738+K00640+K01251+K01611
Circadian rhythm - plant	20	132	0.00113609	0.00925103	ko04712	Csa2G352370;Csa6G095910;Csa6G081450;Csa2G383330;Csa3G622450;Csa4G083550;Csa4G017190;Csa5G140460;Csa6G505230;Csa6G040580;Csa3G017050;Csa3G736740;Csa4G047370;Csa6G516780;Csa1G612950;Csa4G124910;Csa1G555600;Csa6G187960;Csa5G610520;Csa3G062560	K12125+K12133+K12134+K12135+K12128+K12129+K12126+K03115+K12132
Stilbenoid, diarylheptanoid and gingerol biosynthesis	23	169	0.00220583	0.0167643	ko00945	Csa1G049460;Csa2G068700;Csa7G039790;Csa6G128650;Csa6G501300;Csa3G732470;Csa4G642310;Csa5G159620;Csa3G852620;Csa3G748270;Csa6G366560;Csa2G070210;Csa2G069200;Csa4G640970;Csa2G069700;Csa4G641000;Csa5G589920;Csa1G039830;Csa1G050210;Csa2G423660;Csa5G159610;Csa5G594450;Csa3G852590	K00517+K00487+K16040+K13065
alpha-Linolenic acid metabolism	14	96	0.00835945	0.059561	ko00592	Csa3G152050;Csa5G241640;Csa5G319910;Csa5G165890;Csa4G639880;Csa1G050300;Csa1G024920;Csa1G433610;Csa5G622450;Csa4G286970;Csa3G002690;Csa6G519470;Csa4G286980;Csa4G287000	K01058+K08241+K10526+K10529+K01047+K00454
Fructose and mannose metabolism	12	79	0.0102735	0.0688929	ko00051	Csa3G750920;Csa4G598000;Csa4G664520;Csa6G080910;Csa6G008750;Csa1G574970;Csa5G172290;Csa4G307360;Csa1G701210;Csa2G252020;Csa4G307350;Csa1G004220	K01623+K01803+K00895+K00847+K00966+K00844+K03841+K00100
Vitamin B6 metabolism	5	20	0.0117948	0.0747003	ko00750	Csa3G731210;Csa4G012460;Csa6G139790;Csa7G451920;Csa4G615230	K06215+K05275+K08681+K13248
Nitrogen metabolism	10	65	0.0168075	0.100845	ko00910	Csa5G383850;Csa3G207890;Csa3G149950;Csa6G517220;Csa6G154500;Csa5G601560;Csa5G168980;Csa6G446560;Csa4G182270;Csa3G742880	K00360+K00366+K01953+K01673+K01674
Ubiquinone and other terpenoid-quinone biosynthesis	8	53	0.0340712	0.194206	ko00130	Csa4G608160;Csa3G812760;Csa5G319910;Csa5G165890;Csa7G430230;Csa5G622450;Csa3G740270;Csa2G432780	K00457+K14759+K01904+K05928
Benzoxazinoid biosynthesis	6	36	0.0411871	0.223587	ko00402	Csa7G039790;Csa1G527850;Csa5G190520;Csa7G063920;Csa1G527350;Csa7G062920	K13230+K13228+K13227
Limonene and pinene degradation	13	108	0.0452963	0.234717	ko00903	Csa1G049460;Csa6G501300;Csa4G642310;Csa5G159620;Csa3G852620;Csa3G748270;Csa6G366560;Csa5G589920;Csa1G039830;Csa2G423660;Csa5G159610;Csa5G594450;Csa3G852590	K00517
Plant-pathogen interaction	69	797	0.0571212	0.283123	ko04626	Csa2G336720;Csa1G569450;Csa7G047250;Csa6G501880;Csa3G144110;Csa3G731810;Csa3G133260;Csa1G003540;Csa3G903460;Csa5G550230;Csa3G067770;Csa3G727990;Csa1G573650;Csa2G287080;Csa3G622450;Csa1G477540;Csa3G736960;Csa1G024230;Csa2G338880;Csa2G369200;Csa5G517180;Csa5G146210;Csa6G515500;Csa6G355990;Csa5G582240;Csa7G420160;Csa3G645940;Csa1G046210;Csa2G021550;Csa6G498940;Csa3G168410;Csa3G893390;Csa5G638350;Csa…	K13412+K13447+K13430+K13457+K13429+K13428+K13420+K02358+K13416+K13426+K13425+K04371+K13449+K13422+K13464+K13424+K05391+K13414+K02183+K13448+K13459
ABC transporters	14	130	0.082799	0.379797	ko02010	Csa6G190370;Csa2G428960;Csa2G433930;Csa7G448750;Csa1G231010;Csa6G134350;Csa6G404180;Csa3G740250;Csa3G769610;Csa5G593380;Csa2G428950;Csa7G307400;Csa7G396440;Csa2G428920	K05658+K05681+K05677+K05666
Starch and sucrose metabolism	30	323	0.0873226	0.379797	ko00500	Csa1G597800;Csa6G080910;Csa3G126810;Csa2G361580;Csa1G574970;Csa2G037230;Csa1G012150;Csa3G176260;Csa5G172290;Csa7G450770;Csa4G028470;Csa6G500540;Csa2G302130;Csa1G033000;Csa3G890080;Csa7G428990;Csa4G051530;Csa3G003980;Csa2G348790;Csa3G133950;Csa3G073940;Csa2G433910;Csa7G405310;Csa1G611280;Csa5G648680;Csa5G160150;Csa3G838140;Csa7G414390;Csa1G597770;Csa4G001940	K00695+K00847+K01051+K01810+K00844+K08679+K00012+K01193+K01087+K01188+K01179+K01187+K01184+K01177+K00770
Linoleic acid metabolism	7	54	0.089952	0.379797	ko00591	Csa1G433610;Csa4G286970;Csa2G023890;Csa4G286980;Csa2G023880;Csa1G004220;Csa4G287000	K01047+K00454+K15718+K00100
Pentose phosphate pathway	7	54	0.089952	0.379797	ko00030	Csa3G750920;Csa2G361580;Csa6G077460;Csa1G038360;Csa4G307360;Csa2G252020;Csa4G307350	K01623+K01810+K00615+K01783+K03841
Pyruvate metabolism	11	99	0.097361	0.396398	ko00620	Csa7G048110;Csa5G580610;Csa6G449830;Csa3G444620;Csa6G449820;Csa4G627210;Csa3G076020;Csa4G280430;Csa6G095870;Csa1G050360;Csa5G622460	K01595+K00873+K00029+K01759+K01895+K00161+K01638+K00051
Tropane, piperidine and pyridine alkaloid biosynthesis	4	27	0.12459	0.489767	ko00960	Csa3G889160;Csa1G004100;Csa4G329570;Csa3G733960	K14454+K00276+K14455+K08081
Caffeine metabolism	1	2	0.138434	0.522408	ko00232	Csa5G613510	K00365
Brassinosteroid biosynthesis	5	39	0.144824	0.522408	ko00905	Csa5G612880;Csa3G825090;Csa3G825080;Csa3G416660;Csa1G305710	K09591+K15639+K09588
Protein export	6	50	0.146641	0.522408	ko03060	Csa6G452680;Csa5G585420;Csa3G710780;Csa4G625570;Csa2G006150;Csa4G638430	K03106+K03070+K09540+K10956+K13280+K03100
Tyrosine metabolism	7	62	0.154757	0.522822	ko00350	Csa7G322060;Csa7G320050;Csa3G889160;Csa1G004100;Csa4G608160;Csa7G321550;Csa4G329570	K00001+K14454+K00276+K00457+K14455
Taurine and hypotaurine metabolism	2	10	0.158022	0.522822	ko00430	Csa3G827270;Csa4G188410	K10712
Sesquiterpenoid and triterpenoid biosynthesis	4	30	0.165091	0.522822	ko00909	Csa3G810500;Csa3G197950;Csa2G353480;Csa2G427840	K15814+K15891+K00511+K14181+K14184
Regulation of autophagy	8	75	0.168469	0.522822	ko04140	Csa4G652020;Csa2G009490;Csa3G118190;CsaUNG031630;Csa3G171200;Csa6G513450;Csa6G012250;Csa4G652060	K07198+K08339+K08332
Arachidonic acid metabolism	3	20	0.169688	0.522822	ko00590	Csa1G433610;Csa5G503560;Csa1G004220	K01047+K01254+K00079
Glycerophospholipid metabolism	11	112	0.179714	0.539141	ko00564	Csa2G347140;Csa4G004780;Csa3G152050;Csa4G639880;Csa6G018610;Csa7G291720;Csa5G154910;Csa4G269110;Csa1G433610;Csa1G025050;Csa6G519470	K01115+K06130+K01058+K00894+K14156+K13535+K01047+K05929
Carotenoid biosynthesis	13	143	0.226604	0.662382	ko00906	Csa4G056600;Csa2G083740;Csa5G524860;Csa3G730750;Csa3G668600;Csa3G912970;Csa3G416660;Csa7G041910;Csa6G007420;Csa1G076600;Csa2G373590;Csa3G075990;Csa1G435760	K09843+K09839+K00514+K09841+K09838+K14606+K09840
Alanine, aspartate and glutamate metabolism	8	82	0.234261	0.667645	ko00250	Csa3G889160;Csa3G149950;Csa3G646610;Csa6G517220;Csa6G154500;Csa4G329570;Csa6G495020;Csa2G295940	K14454+K01953+K00814+K14455+K01955
Fatty acid metabolism	5	48	0.260111	0.723237	ko00071	Csa7G322060;Csa7G320050;Csa7G321550;Csa3G535120;Csa5G150390	K00001+K01897
Glyoxylate and dicarboxylate metabolism	6	62	0.284817	0.773074	ko00630	Csa4G658590;Csa7G435550;Csa5G609710;Csa1G050360;Csa7G012940;Csa3G124900	K03781+K15918+K01602+K01638+K15893+K15919
Isoquinoline alkaloid biosynthesis	3	27	0.305841	0.796252	ko00950	Csa3G889160;Csa1G004100;Csa4G329570	K14454+K00276+K14455
Inositol phosphate metabolism	8	89	0.307325	0.796252	ko00562	Csa4G598000;Csa4G031000;Csa6G040580;Csa3G017050;Csa5G435070;Csa2G000640;Csa5G212090;Csa4G432460	K01803+K01858+K00889+K00469+K03103
Ether lipid metabolism	3	28	0.326032	0.803966	ko00565	Csa2G347140;Csa5G154910;Csa1G433610	K01115+K01047
Amino sugar and nucleotide sugar metabolism	12	143	0.329964	0.803966	ko00520	Csa6G080910;Csa6G008750;Csa2G361580;Csa1G574970;Csa2G037230;Csa1G012150;Csa4G416480;Csa5G172290;Csa5G155470;Csa2G433910;Csa2G193360;Csa6G509020	K00847+K00966+K01810+K00844+K08679+K00012+K00326+K01784+K00770+K01183
Steroid biosynthesis	5	53	0.33146	0.803966	ko00100	Csa4G007710;Csa1G524750;Csa5G158530;Csa5G606280;Csa3G816150	K05917+K14424+K14423+K08242+K00559
Endocytosis	10	122	0.379321	0.89053	ko04144	Csa3G851770;Csa2G347140;Csa2G070310;Csa6G040580;Csa3G017050;Csa5G563290;Csa5G154910;Csa5G435070;Csa5G623740;Csa4G432460	K12486+K01115+K03283+K00889+K01528
Cyanoamino acid metabolism	8	96	0.384397	0.89053	ko00460	Csa1G527850;Csa7G428990;Csa2G036620;Csa5G190520;Csa1G611280;Csa4G099770;Csa7G063920;Csa7G062920	K13030+K01188+K08249
Glycine, serine and threonine metabolism	7	84	0.398678	0.89053	ko00260	Csa1G004100;Csa2G009560;Csa7G435550;Csa6G151120;Csa7G012940;Csa3G651740;Csa3G124900	K00276+K01620+K15918+K15634+K15893+K00058+K15919
Diterpenoid biosynthesis	7	84	0.398678	0.89053	ko00904	Csa3G011850;Csa4G001530;Csa2G427840;Csa2G379300;Csa3G555690;Csa6G075200;Csa6G410650	K04123+K04124+K05282+K12929+K04120
Tryptophan metabolism	4	45	0.406207	0.89053	ko00380	Csa4G658590;Csa6G124040;Csa3G133910;Csa3G190380	K03781+K11816
Sulfur metabolism	3	33	0.425886	0.899545	ko00920	Csa5G383850;Csa1G574800;Csa3G769110	K00387+K01738+K00640
Isoflavonoid biosynthesis	2	20	0.4261	0.899545	ko00943	Csa3G810500;Csa2G234510	K13261+K13258
Non-homologous end-joining	1	8	0.449086	0.930832	ko03450	Csa1G561390	K04799
Glutathione metabolism	7	89	0.45847	0.933314	ko00480	Csa1G033120;Csa1G024860;Csa1G033130;Csa7G395800;Csa4G064640;Csa4G303170;Csa4G303160	K00799
Butanoate metabolism	3	36	0.483355	0.944198	ko00650	Csa6G095870;Csa3G038200;Csa1G004220	K00161+K01641+K00100
Glycosylphosphatidylinositol(GPI)-anchor biosynthesis	8	105	0.484173	0.944198	ko00563	Csa2G047820;Csa7G209550;Csa6G501220;Csa5G146260;Csa3G603590;Csa6G074560;Csa1G045940;Csa3G393910	K05283
Anthocyanin biosynthesis	1	9	0.488664	0.944198	ko00942	Csa6G007450	K12338
Peroxisome	7	94	0.516903	0.966062	ko04146	Csa4G658590;Csa1G144330;Csa3G535120;Csa1G696490;Csa1G010940;Csa5G150390;Csa6G134350	K03781+K13356+K01897+K11187+K13346+K05677
Thiamine metabolism	1	10	0.525402	0.966062	ko00730	Csa1G528590	K03147
Synthesis and degradation of ketone bodies	1	10	0.525402	0.966062	ko00072	Csa3G038200	K01641
Natural killer cell mediated cytotoxicity	4	54	0.549065	0.993546	ko04650	Csa1G573650;Csa3G912380;Csa5G002030;Csa1G696470	K04371+K06268+K04392
Plant hormone signal transduction	58	819	0.565667	0.996567	ko04075	Csa3G141850;Csa7G017160;Csa3G878200;Csa5G608390;Csa5G217670;Csa5G550230;Csa6G516760;Csa1G573650;Csa6G012800;Csa2G287080;Csa3G622450;Csa1G477540;Csa3G178550;Csa3G736960;Csa4G312880;Csa2G338880;CsaUNG009930;CsaUNG031630;Csa3G904140;Csa1G524660;Csa6G519630;Csa6G000110;Csa2G369200;Csa7G071520;Csa4G463190;Csa6G401340;Csa5G165850;Csa3G645940;Csa4G036580;Csa2G021550;Csa3G844850;Csa3G893390;Csa7G048050;C…	K14509+K14510+K14515+K14491+K14496+K13416+K14431+K14432+K13449+K13422+K14497+K14498+K14493+K14517+K13464+K14492+K13415+K14494+K14516+K13946+K14484+K14488+K14505+K14503
Cutin, suberine and wax biosynthesis	6	85	0.577732	0.996567	ko00073	Csa1G144330;Csa1G154090;Csa5G210020;Csa3G848300;Csa1G050210;Csa1G294020	K13356+K13407+K15402+K15398+K15400+K15403+K15404
Nicotinate and nicotinamide metabolism	1	12	0.591157	0.996567	ko00760	Csa3G150840	K01239
Terpenoid backbone biosynthesis	4	57	0.592597	0.996567	ko00900	Csa3G197950;Csa2G385070;Csa3G038200;Csa1G533400	K15891+K15892+K01641
Galactose metabolism	7	101	0.594443	0.996567	ko00052	Csa1G574970;Csa7G450770;Csa3G003980;Csa4G293020;Csa2G279270;Csa5G155470;Csa3G865330	K00844+K01193+K01187+K01684+K01784+K12309+K01190
Circadian rhythm - mammal	1	13	0.620539	1	ko04710	Csa7G433310	K02295
Glycosaminoglycan degradation	3	45	0.636397	1	ko00531	Csa1G005750;Csa3G865330;Csa1G005740	K01205+K12309
SNARE interactions in vesicular transport	4	62	0.659319	1	ko04130	Csa4G007010;Csa3G778970;Csa3G778960;Csa2G420480	K08495+K08488+K08486
Phagosome	7	108	0.665144	1	ko04145	Csa3G778970;Csa4G625570;Csa3G778960;Csa2G368830;Csa7G070770;Csa3G806800;Csa1G696470	K08488+K10956+K07375+K07374+K05692+K04392
Other glycan degradation	7	110	0.683894	1	ko00511	Csa5G524860;Csa3G668600;Csa6G007420;Csa3G865330;Csa3G708170;Csa1G076600;Csa3G075990	K01206+K12309+K01190+K01191
Pentose and glucuronate interconversions	12	186	0.691927	1	ko00040	Csa3G126810;Csa1G012150;Csa3G176260;Csa1G038360;Csa2G302130;Csa1G033000;Csa3G890080;Csa2G348790;Csa5G160150;Csa3G838140;Csa7G414390;Csa1G597770	K01051+K00012+K01783+K01184
Lysine degradation	2	33	0.696458	1	ko00310	Csa7G212650;Csa5G489320	K00658+K11422
Fatty acid biosynthesis	3	50	0.706514	1	ko00061	Csa6G338660;Csa1G605670;Csa4G192180	K03921+K00208+K00059
Citrate cycle (TCA cycle)	3	50	0.706514	1	ko00020	Csa3G595230;Csa7G212650;Csa6G095870	K00235+K00658+K00161
Propanoate metabolism	3	52	0.731495	1	ko00640	Csa4G280430;Csa6G127390;Csa3G636980	K01895+K01908+K00224
Arginine and proline metabolism	6	100	0.732549	1	ko00330	Csa3G889160;Csa2G009620;Csa2G252050;Csa5G633280;Csa4G329570;Csa6G062290	K14454+K00472+K01583+K14455+K01611
Ascorbate and aldarate metabolism	5	86	0.748766	1	ko00053	Csa1G012150;Csa6G500640;Csa4G012460;Csa4G615230;Csa2G000640	K00012+K00423+K00064+K00469
Oxidative phosphorylation	7	120	0.767267	1	ko00190	Csa3G595230;Csa1G071890;Csa2G381850;Csa6G016970;Csa6G513760;Csa4G495230;Csa1G062930	K00235+K03885+K02109+K02113+K02115
Selenocompound metabolism	1	20	0.774907	1	ko00450	Csa3G002890	K01761
Phosphatidylinositol signaling system	5	89	0.775096	1	ko04070	Csa6G040580;Csa3G017050;Csa5G435070;Csa3G167380;Csa4G432460	K00889+K02183
Homologous recombination	3	56	0.776395	1	ko03440	CsaUNG005730;Csa7G430220;Csa3G813290	K03655+K03165
Indole alkaloid biosynthesis	1	21	0.791094	1	ko00901	Csa5G645150	K08233
Base excision repair	3	58	0.796427	1	ko03410	Csa1G561390;Csa3G736780;Csa4G015140	K04799+K02326+K10773
N-Glycan biosynthesis	2	46	0.852472	1	ko00510	Csa5G181500;Csa4G296040	K00729+K03850
Phenylalanine, tyrosine and tryptophan biosynthesis	2	48	0.868639	1	ko00400	Csa3G889160;Csa4G329570	K14454+K14455
Valine, leucine and isoleucine degradation	2	49	0.876097	1	ko00280	Csa3G038200;Csa3G848210	K01641+K00020
Valine, leucine and isoleucine biosynthesis	1	28	0.876125	1	ko00290	Csa6G095870	K00161
Riboflavin metabolism	1	29	0.88504	1	ko00740	Csa4G111580	K14652
Fatty acid elongation	1	30	0.893314	1	ko00062	Csa6G302180	K15397
Glycosphingolipid biosynthesis - ganglio series	1	31	0.900993	1	ko00604	Csa3G865330	K12309
Purine metabolism	12	229	0.904181	1	ko00230	Csa5G613510;Csa5G580610;Csa6G449830;Csa3G110660;Csa6G449820;Csa3G736780;Csa3G043930;Csa3G150840;Csa3G684170;Csa2G416110;Csa2G008770;Csa4G638480	K00365+K00873+K01945+K02326+K03025+K01239+K03013+K03021+K00939
Pantothenate and CoA biosynthesis	1	33	0.914734	1	ko00770	Csa4G001520	K00859
Sphingolipid metabolism	2	56	0.918281	1	ko00600	Csa6G490250;Csa3G865330	K04708+K12309+K01190
DNA replication	2	62	0.94329	1	ko03030	Csa1G561390;Csa3G736780	K04799+K02326
Biosynthesis of unsaturated fatty acids	2	65	0.952879	1	ko01040	Csa6G338660;Csa4G192180	K03921+K00059
Nucleotide excision repair	3	90	0.961427	1	ko03420	Csa1G038320;Csa3G736780;Csa6G185330	K10610+K02326+K10140
Glycerolipid metabolism	2	70	0.965512	1	ko00561	Csa7G435550;Csa2G008110	K15918+K03715
beta-Alanine metabolism	1	46	0.967738	1	ko00410	Csa1G004100	K00276
RNA polymerase	4	114	0.967891	1	ko03020	Csa3G043930;Csa3G684170;Csa2G416110;Csa4G638480	K03025+K03013+K03021
Aminoacyl-tRNA biosynthesis	2	72	0.969593	1	ko00970	Csa1G561380;Csa2G264040	K01885+K02433
Basal transcription factors	1	50	0.976082	1	ko03022	Csa6G452070	K03126
Ubiquitin mediated proteolysis	8	199	0.977735	1	ko04120	Csa1G038320;Csa5G184310;Csa4G296280;Csa4G194780;Csa1G699620;Csa6G516760;Csa6G185330;Csa4G637810	K10610+K10615+K09561+K10143+K10140
Proteasome	1	57	0.985837	1	ko03050	Csa6G008680	K03064
RNA degradation	4	130	0.98627	1	ko03018	Csa4G091940;Csa1G006330;Csa1G014400;Csa3G009490	K12603+K10643+K01689+K13126
Ribosome biogenesis in eukaryotes	4	138	0.991152	1	ko03008	Csa6G013340;Csa6G040580;Csa3G017050;Csa4G615230	K07562+K03115+K14521
Pyrimidine metabolism	8	225	0.99302	1	ko00240	Csa3G736780;Csa3G043930;Csa3G150840;Csa3G684170;Csa6G495020;Csa2G416110;Csa2G295940;Csa4G638480	K02326+K03025+K01240+K03013+K01955+K03021
mRNA surveillance pathway	4	165	0.998107	1	ko03015	Csa3G153750;Csa3G823070;Csa3G009490;Csa2G379080	K14416+K04382+K13126
Protein processing in endoplasmic reticulum	10	293	0.998137	1	ko04141	Csa4G194780;Csa2G070310;Csa6G516760;Csa7G061190;Csa1G642540;Csa3G710780;Csa5G591720;Csa4G625570;Csa3G733220;Csa7G448690	K09561+K03283+K09503+K09540+K13993+K10956+K09518
Spliceosome	4	251	0.999991	1	ko03040	Csa2G070310;Csa2G433930;Csa3G166320;Csa7G307400	K03283+K12843+K12855
RNA transport	3	268	1	1	ko03013	Csa1G257340;Csa6G013340;Csa3G009490	K03260+K07562+K13126
Ribosome	3	309	1	1	ko03010	Csa3G121780;Csa4G012510;Csa5G524750	K02936+K02945+K02935

## Sheet: H-VS-CA.path
#Pathway	Annotated_diff(1981)	Annotated_total(11617)	Pvalue	Qvalue	Pathway ID	Genes	KOs
Photosynthesis	32	59	8.44252e-11	1.04687e-08	ko00195	Csa6G525450;Csa6G488340;Csa1G163160;Csa2G074240;Csa3G060980;Csa4G063440;Csa1G168350;Csa3G147780;Csa4G064020;Csa2G079660;Csa6G513760;Csa7G046100;Csa3G222800;Csa7G378440;Csa6G525340;Csa3G875430;Csa2G350230;Csa1G066480;Csa2G010330;Csa3G483830;Csa1G714680;Csa5G592810;Csa6G087980;Csa5G589930;Csa6G483300;Csa3G146700;Csa5G505230;Csa7G284440;Csa1G181310;Csa7G047350;Csa3G119340;Csa3G222790	K02641+K02716+K02639+K02699+K08905+K02717+K14332+K02692+K03541+K02693+K02115+K02636+K02721+K02698+K02638+K02723+K08901+K02695+K02694+K08903+K02704+K02701+K08902+K02113
Photosynthesis - antenna proteins	14	19	8.3291e-08	5.16404e-06	ko00196	Csa5G646700;Csa6G139750;Csa6G057170;Csa1G009810;Csa1G630330;Csa4G308550;Csa6G522680;Csa3G099680;Csa3G664560;Csa5G490820;Csa5G589390;Csa6G522690;Csa1G445860;Csa1G033310	K08916+K08912+K08917+K08910+K08909+K08915+K08914+K08907+K08908
Phenylpropanoid biosynthesis	86	310	1.31254e-06	5.42518e-05	ko00940	Csa7G414530;Csa7G419530;Csa4G045010;Csa6G490230;Csa4G443110;Csa6G439410;Csa3G710200;Csa4G285750;Csa4G279810;Csa4G285770;Csa4G285780;CsaUNG000040;Csa6G067410;Csa4G639960;Csa2G346020;Csa7G073660;Csa5G154230;Csa6G326930;Csa2G421020;Csa2G350350;Csa2G299950;Csa1G611270;Csa2G406640;Csa4G016450;Csa2G235600;Csa2G308360;Csa2G095930;Csa6G083540;Csa1G612860;Csa3G822330;Csa1G062960;Csa1G528550;Csa5G589940;Cs…	K00430+K09753+K01904+K12356+K00487+K13065+K00588+K00083+K01188+K05349+K05350+K13067+K13068+K09755+K09756+K13066
Metabolic pathways	534	2696	1.04562e-05	0.000324142	ko01100	Csa3G750920;Csa1G050240;Csa3G603580;Csa6G450370;Csa4G197830;Csa5G613510;Csa7G414530;Csa5G580610;Csa1G002130;Csa4G001800;Csa7G419530;Csa7G448000;Csa5G649280;Csa4G045010;Csa6G448730;Csa6G490230;Csa3G873780;Csa1G062920;Csa4G443110;Csa4G050830;Csa6G439410;Csa2G278160;Csa2G271450;Csa1G009760;Csa3G710200;Csa6G451470;Csa2G000520;Csa6G511860;Csa3G811600;Csa2G140370;Csa4G285750;Csa7G447770;Csa4G001950;Csa…	K01623+K00134+K00264+K01689+K15633+K00365+K00430+K00873+K01940+K01710+K12449+K10046+K00814+K12524+K01754+K00889+K00703+K00033+K09753+K02320+K01886+K00026+K01904+K08232+K05933+K02999+K01251+K02145+K00695+K05277+K01115+K00797+K01595+K01897+K00012+K10712+K01613+K00517+K03403+K02641+K00487+K00231+K10717+K00549+K09828+K01051+K14423+K10960+K03018+K03006+K00939+K01834+K00993+K01792+K07512+K00850+K01611+…
Biosynthesis of secondary metabolites	311	1520	0.000115669	0.00286858	ko01110	Csa3G750920;Csa1G050240;Csa3G603580;Csa6G450370;Csa4G197830;Csa7G414530;Csa5G580610;Csa1G002130;Csa4G001800;Csa7G419530;Csa5G649280;Csa4G045010;Csa6G448730;Csa6G490230;Csa4G443110;Csa4G050830;Csa6G439410;Csa1G009760;Csa3G710200;Csa2G000520;Csa6G511860;Csa4G285750;Csa3G135740;Csa6G150460;Csa4G285770;Csa4G285780;Csa4G094000;Csa1G049460;Csa4G165920;Csa1G132160;CsaUNG000040;Csa6G067410;Csa6G007980;Cs…	K01623+K00134+K00264+K01689+K15633+K00430+K00873+K01940+K01710+K12449+K10046+K12524+K01754+K00033+K09753+K00026+K01904+K05933+K05277+K00012+K00517+K03403+K13071+K00487+K00231+K10717+K00549+K09828+K13065+K10960+K15397+K00939+K01834+K01792+K00850+K00600+K00036+K01590+K01900+K15891+K00588+K04035+K01658+K08242+K00940+K09832+K14272+K02492+K01823+K01961+K00891+K03781+K01850+K00083+K00927+K11755+K01183+…
Phenylalanine metabolism	39	146	0.0021161	0.0437327	ko00360	Csa7G414530;Csa7G419530;Csa4G045010;Csa6G490230;Csa4G443110;Csa3G710200;Csa4G285750;Csa4G285770;Csa4G285780;CsaUNG000040;Csa6G067410;Csa2G346020;Csa7G073660;Csa5G154230;Csa6G326930;Csa2G421020;Csa2G406640;Csa2G235600;Csa6G083540;Csa1G062960;Csa5G589940;Csa7G058560;Csa3G736970;Csa5G167220;Csa4G658540;Csa7G044780;Csa7G419570;Csa5G589320;Csa7G061720;Csa1G077120;Csa7G405990;Csa7G419550;Csa7G419560;Cs…	K00430+K01904+K00487+K00588+K15849+K00276
Ether lipid metabolism	11	28	0.00434472	0.0769636	ko00565	Csa7G432600;Csa2G347140;Csa5G569360;Csa5G608060;Csa4G358630;Csa1G108820;Csa2G361470;Csa1G433610;Csa2G119360;Csa2G119380;Csa3G848850	K01115+K00993+K14674+K13510+K01047+K01114
Glyoxylate and dicarboxylate metabolism	19	62	0.00593054	0.0919234	ko00630	Csa1G009760;Csa2G145880;Csa5G598730;Csa6G356990;Csa5G609710;Csa6G523470;Csa1G701910;Csa7G012940;Csa3G150160;Csa3G124910;Csa6G433300;Csa3G645980;Csa1G654900;Csa3G124920;Csa2G349020;Csa5G583300;Csa7G446960;Csa3G019900;Csa4G658600	K00026+K00600+K14272+K03781+K01602+K11517+K02437+K15893+K01915+K15919+K00830+K01091+K01625+K01433
Cyanoamino acid metabolism	25	96	0.0168615	0.232314	ko00460	Csa2G145880;Csa2G055000;Csa1G611270;Csa2G308360;Csa2G095930;Csa1G612860;Csa3G822330;Csa1G528550;Csa7G428990;Csa3G842070;Csa6G004600;Csa7G058650;Csa4G638400;Csa1G612840;Csa1G256750;Csa2G036620;Csa1G612320;Csa2G055020;Csa1G611300;Csa2G055010;Csa7G063920;Csa7G059660;Csa7G059150;Csa1G611820;Csa7G062920	K00600+K08248+K01188+K05349+K05350+K13034+K13030+K08249
Glycine, serine and threonine metabolism	22	84	0.0224783	0.261786	ko00260	Csa4G197830;Csa5G649280;Csa6G448730;Csa2G309370;Csa2G145880;Csa2G351700;Csa5G598730;Csa6G151120;Csa6G000100;Csa5G643340;Csa1G062310;Csa3G881890;Csa4G028420;Csa7G012940;Csa3G124910;Csa1G013750;Csa6G433300;Csa3G124920;Csa2G349020;Csa7G446960;Csa5G158570;Csa3G730200	K15633+K12524+K01754+K01834+K00600+K00281+K14272+K15634+K00382+K06001+K00605+K00306+K00301+K15893+K15919+K01079+K00830+K00276+K00827
Glutathione metabolism	23	89	0.0232229	0.261786	ko00480	Csa5G409710;Csa4G050830;Csa6G362930;Csa4G304760;Csa4G304240;Csa3G171120;Csa4G443140;Csa4G064650;Csa4G303690;Csa6G408810;Csa4G304250;Csa3G133370;Csa3G597320;Csa3G133380;Csa3G736660;Csa5G154190;Csa3G133350;Csa4G303680;Csa5G139500;Csa4G303160;Csa4G304750;Csa2G000240;Csa1G033140	K00799+K00033+K00797+K00036+K00432+K10808
Cysteine and methionine metabolism	24	95	0.0269357	0.273459	ko00270	Csa5G649280;Csa2G000520;Csa6G511860;Csa2G140370;Csa6G362930;Csa3G822260;Csa2G036680;Csa3G842030;Csa5G589260;Csa5G627090;Csa3G135750;Csa6G004600;Csa1G604080;Csa4G091870;Csa6G421630;Csa4G361270;Csa1G574800;Csa2G036690;Csa5G139500;Csa5G161920;Csa3G129660;Csa1G033050;Csa2G000240;Csa3G135710	K12524+K05933+K01251+K00797+K00549+K01611+K01738+K13034+K00558+K00016
Glycolysis / Gluconeogenesis	34	146	0.0319722	0.273459	ko00010	Csa3G750920;Csa1G050240;Csa6G450370;Csa4G197830;Csa5G580610;Csa6G008590;Csa2G309370;Csa4G050850;Csa3G435010;Csa7G239050;Csa6G136020;Csa6G151120;Csa6G000100;Csa5G172280;Csa5G608580;Csa6G087920;Csa3G827250;Csa1G025130;Csa4G028420;Csa7G007820;Csa4G046840;CsaUNG026680;Csa6G361260;Csa3G119860;Csa7G195260;Csa2G252020;Csa1G005520;Csa2G009470;Csa5G161920;Csa4G022290;Csa4G312250;Csa7G007810;Csa4G022300;Cs…	K01623+K00134+K01689+K15633+K00873+K01834+K01792+K00850+K00927+K15634+K00382+K01835+K00627+K00121+K01785+K00002+K00128+K00131+K00016+K01568
Benzoxazinoid biosynthesis	11	36	0.0329465	0.273459	ko00402	Csa3G135740;Csa5G627090;Csa3G135750;Csa7G058650;Csa7G328250;Csa7G039280;Csa3G135720;Csa3G135710;Csa7G063920;Csa7G059660;Csa7G062920	K13229+K13228+K13230+K13227
Non-homologous end-joining	4	8	0.0330797	0.273459	ko03450	Csa1G561390;Csa2G061570;Csa3G129670;Csa5G603350	K04799+K10777+K10866+K03512
Steroid biosynthesis	14	53	0.0568142	0.428216	ko00100	Csa4G103350;Csa5G606460;Csa4G358630;Csa3G875420;Csa6G522820;Csa1G050410;Csa4G007050;Csa1G025810;Csa1G042570;Csa1G025800;Csa5G606270;Csa1G025820;Csa3G363160;Csa5G585410	K09828+K14423+K14674+K08242+K09832+K08246+K01824+K01853+K07748+K01852+K00559
Base excision repair	15	58	0.058707	0.428216	ko03410	Csa1G561390;Csa3G748840;Csa3G398930;Csa5G603350;Csa6G112490;Csa6G382890;Csa6G502690;Csa5G630730;Csa6G151740;Csa4G037610;Csa1G434690;Csa6G134890;Csa6G188070;Csa4G051430;Csa6G088720	K04799+K10773+K10798+K03512+K02326+K03660+K01247+K10801+K02324+K02325+K01246+K04802+K10802+K03575
Linoleic acid metabolism	14	54	0.0651425	0.437792	ko00591	Csa2G023850;Csa4G358630;Csa7G449420;Csa6G424000;Csa2G023870;Csa1G031820;Csa1G433610;Csa2G023900;Csa2G027440;Csa2G023920;Csa2G023890;Csa2G023940;Csa2G023880;Csa2G026940	K15718+K14674+K00454+K00100+K01047
Glycosphingolipid biosynthesis - ganglio series	9	31	0.0686912	0.437792	ko00604	Csa3G848310;Csa1G587980;Csa6G504610;Csa5G180280;Csa2G337760;Csa3G848260;Csa6G382900;Csa2G073000;Csa3G865330	K12309+K12373
Flavonoid biosynthesis	37	172	0.0745171	0.437792	ko00941	Csa3G135740;CsaUNG000040;Csa4G639960;Csa7G073660;Csa2G350350;Csa4G016450;Csa5G206420;Csa5G627090;Csa5G589940;Csa1G002790;Csa5G076690;Csa7G004020;Csa4G091870;Csa6G520990;Csa3G852600;Csa3G732470;Csa7G007820;CsaUNG026680;Csa4G016470;Csa6G108510;Csa1G212830;Csa3G748270;Csa1G263960;Csa6G521000;Csa4G022290;Csa3G636980;Csa5G157290;Csa3G135720;Csa6G010000;Csa3G135710;Csa7G007810;Csa1G498810;Csa4G622760;C…	K05277+K00487+K13065+K00588+K05278+K05280+K13081+K00475+K13083+K08243+K01859+K00660
Biotin metabolism	2	3	0.0772957	0.437792	ko00780	Csa6G041720;Csa5G141150	K01012+K00652
Flavone and flavonol biosynthesis	20	85	0.0776728	0.437792	ko00944	Csa4G279810;Csa3G743980;Csa7G073450;Csa3G121730;Csa5G076690;Csa6G448690;Csa3G852600;Csa7G073510;Csa7G328250;Csa4G279820;Csa3G748270;Csa7G039280;Csa3G743970;Csa5G157290;Csa7G017720;Csa6G497890;Csa1G039830;Csa7G018720;Csa3G046220;Csa3G745000	K13496+K05280+K13083+K05279
Ascorbate and aldarate metabolism	20	86	0.0856881	0.461971	ko00053	Csa4G001800;Csa6G451470;Csa4G094000;Csa2G011460;Csa1G604040;Csa7G018770;Csa5G160220;Csa4G015100;Csa6G490140;Csa1G181570;Csa4G308480;Csa4G046770;Csa1G005520;Csa6G445190;Csa2G000640;Csa2G286480;Csa5G174630;Csa1G062350;Csa7G043570;Csa1G085370	K10046+K08232+K00012+K00423+K00064+K10047+K00128+K00469
Ubiquinone and other terpenoid-quinone biosynthesis	13	53	0.105752	0.546384	ko00130	Csa3G710200;Csa5G154230;Csa6G330970;Csa4G658540;Csa2G228370;Csa5G589320;Csa5G607980;Csa6G509050;Csa3G740270;Csa5G601480;Csa1G008580;Csa2G432780;Csa2G404880	K01904+K01661+K12502+K14759+K02552+K05928
Other glycan degradation	24	110	0.115473	0.547928	ko00511	Csa3G848310;Csa1G587980;Csa7G448130;Csa6G504610;Csa3G646550;Csa2G296120;Csa5G180280;Csa6G507060;Csa2G337760;Csa3G646540;Csa3G848260;Csa6G382900;Csa3G270280;Csa2G296110;Csa2G073000;Csa2G034750;Csa3G865330;Csa3G646530;Csa3G434970;Csa3G708170;Csa4G269190;Csa2G296100;Csa6G452040;Csa7G291130	K12309+K01190+K01206+K12373+K01191+K12311
Pentose phosphate pathway	13	54	0.118628	0.547928	ko00030	Csa3G750920;Csa4G050830;Csa3G435010;Csa3G171120;Csa4G443140;Csa5G172280;Csa3G126240;Csa5G160240;Csa7G195260;Csa2G252020;Csa5G583300;Csa1G554560;Csa5G643380	K01623+K00033+K00850+K00036+K01835+K00615+K00616+K01625+K01807+K01057
Zeatin biosynthesis	22	100	0.119307	0.547928	ko00908	Csa4G279810;Csa5G583370;Csa3G743980;Csa7G073450;Csa3G121730;Csa4G279800;Csa5G606840;Csa6G448690;Csa3G150100;Csa5G175820;Csa7G073510;Csa4G647490;Csa4G279820;Csa3G855360;Csa6G237640;Csa3G743970;Csa6G497890;Csa7G063920;Csa7G059150;Csa3G745000;Csa5G224130;Csa7G062920	K13496+K10717+K13495+K10760+K00279+K13493
Porphyrin and chlorophyll metabolism	15	65	0.130711	0.551577	ko00860	Csa4G165920;Csa1G132160;Csa6G007980;Csa1G009770;Csa4G595970;Csa2G372750;Csa4G311220;Csa5G650640;Csa4G638340;Csa2G222090;Csa2G285300;Csa1G031820;Csa5G470560;Csa1G600140;Csa1G600150	K03403+K13071+K00231+K10960+K04035+K02492+K04040+K13544+K00218+K08099+K13545
Mismatch repair	11	45	0.132273	0.551577	ko03430	Csa3G879490;Csa1G423180;Csa1G020900;Csa3G134540;Csa3G182010;Csa3G113330;Csa2G000250;Csa1G013800;Csa6G188070;Csa1G464550;Csa5G614640	K08737+K10739+K08735+K08736+K10756+K10755+K07466+K04802+K10746+K10740
Starch and sucrose metabolism	63	323	0.133446	0.551577	ko00500	Csa1G062920;Csa3G175690;Csa4G001950;Csa4G094000;Csa5G602180;Csa7G447990;Csa6G514890;Csa4G095050;Csa3G165090;Csa1G611270;Csa3G890080;Csa1G005560;Csa7G058620;Csa2G334510;Csa5G150430;Csa2G308360;Csa2G095930;Csa1G612860;Csa5G172280;Csa3G822330;Csa1G528550;Csa7G428990;Csa6G497160;Csa3G842070;Csa4G652880;Csa2G146400;Csa3G003980;Csa2G348790;Csa4G638400;Csa6G177440;Csa3G126220;Csa6G367150;Csa7G213180;Csa…	K00703+K01087+K00695+K00012+K16055+K01051+K00688+K01184+K01188+K15920+K05349+K05350+K01835+K01176+K08679+K01187+K13648+K00700+K01179+K00770+K01193+K01177
Stilbenoid, diarylheptanoid and gingerol biosynthesis	34	169	0.16687	0.6511	ko00945	Csa1G049460;CsaUNG000040;Csa4G639960;Csa2G425760;Csa7G073660;Csa4G646170;Csa2G350350;Csa2G432220;Csa4G016450;Csa5G589940;Csa1G002790;Csa3G852600;Csa3G732470;Csa7G198310;Csa4G016470;Csa7G328250;Csa2G435540;Csa1G032450;Csa3G748270;Csa7G039280;Csa5G157290;Csa7G017720;Csa6G010000;Csa3G853170;Csa3G853160;Csa5G157310;Csa1G498810;Csa6G492250;Csa1G004040;Csa1G039830;Csa7G018720;Csa3G853140;Csa5G158600;Cs…	K00517+K00487+K13065+K00588+K16040
Pentose and glucuronate interconversions	37	186	0.172893	0.6511	ko00040	Csa4G094000;Csa7G447990;Csa2G049960;Csa6G514890;Csa3G165090;Csa3G566330;Csa2G326460;Csa3G890080;Csa2G334510;Csa5G150430;Csa2G348790;Csa3G166360;Csa7G007820;CsaUNG026680;Csa6G447060;Csa1G005520;Csa5G583300;Csa3G133180;Csa2G155600;Csa4G022290;Csa2G350210;Csa3G624020;Csa3G176250;Csa7G007810;Csa3G175740;Csa2G296080;Csa3G838140;Csa5G612810;Csa4G056710;Csa7G405320;Csa2G361760;Csa4G043950;Csa5G162010;Cs…	K00012+K01051+K01805+K01184+K00065+K01728+K00011+K00128+K01625
Glycosylphosphatidylinositol(GPI)-anchor biosynthesis	22	105	0.173277	0.6511	ko00563	Csa1G270410;Csa3G119610;Csa1G538790;Csa2G047820;Csa4G215340;Csa7G209550;Csa5G647300;Csa6G182680;Csa6G044540;Csa4G056520;Csa6G484580;Csa5G602200;Csa6G014550;Csa6G501220;Csa6G518350;Csa2G047810;Csa3G734330;Csa1G294600;Csa3G121750;Csa1G595820;Csa5G637710;Csa3G901170	K05286+K05283+K05288+K03860+K03857
Galactose metabolism	21	101	0.189902	0.692585	ko00052	Csa3G435010;Csa3G848310;Csa1G587980;Csa5G172280;Csa6G504610;Csa3G003980;Csa4G638400;Csa2G279270;Csa2G337760;Csa7G007820;CsaUNG026680;Csa3G848260;Csa1G434140;Csa6G382900;Csa7G407800;Csa4G022290;Csa3G865330;Csa7G007810;Csa5G160230;Csa4G022300;Csa4G022310	K00850+K12309+K01190+K01835+K01187+K01229+K01684+K00011+K00849+K06611+K01193
Other types of O-glycan biosynthesis	4	14	0.2053	0.721721	ko00514	Csa1G665390;Csa3G170010;Csa3G182050;Csa3G182110	K09667+K13667
One carbon pool by folate	5	19	0.212422	0.721721	ko00670	Csa2G145880;Csa2G149470;Csa1G062310;Csa1G007880;Csa3G019900	K00600+K00297+K00605+K01934+K01433
Carbon fixation in photosynthetic organisms	15	71	0.21999	0.721721	ko00710	Csa3G750920;Csa5G580610;Csa7G448000;Csa1G009760;Csa4G627210;Csa5G598730;Csa6G136020;Csa5G609710;Csa3G126240;Csa3G150740;Csa4G664300;Csa7G195260;Csa2G252020;Csa2G349020;Csa1G554560	K01623+K00873+K00814+K00026+K01595+K14272+K00927+K01602+K00615+K01006+K05298+K01807
Synthesis and degradation of ketone bodies	3	10	0.23556	0.721721	ko00072	Csa3G038200;Csa1G570200;Csa5G070680	K01641+K00019
Amino sugar and nucleotide sugar metabolism	28	143	0.239106	0.721721	ko00520	Csa4G001800;Csa6G150460;Csa4G094000;Csa5G512920;Csa2G011460;Csa3G120470;Csa1G267230;Csa7G058620;Csa4G083510;Csa2G308360;Csa5G172280;Csa4G046810;Csa2G146400;Csa3G816050;Csa5G156140;Csa5G180280;Csa6G177440;Csa3G126220;Csa5G011690;Csa2G006110;Csa1G434140;Csa3G176330;Csa2G073000;Csa4G269170;Csa4G002500;Csa1G277970;Csa5G128240;Csa5G139740	K12449+K10046+K00012+K01183+K15920+K12450+K01835+K01711+K08679+K00326+K12451+K12373+K13648+K01840+K00849+K00770
Fatty acid elongation	7	30	0.241321	0.721721	ko00062	Csa1G418240;Csa5G630800;Csa6G330970;Csa3G114430;Csa5G591790;Csa6G303230;Csa1G501850	K15397+K07512+K07511+K10703+K10251
Peroxisome	19	94	0.243137	0.721721	ko04146	Csa4G051550;Csa1G716240;Csa7G394690;Csa3G535120;Csa6G356990;Csa1G715740;Csa1G696490;Csa6G523470;Csa3G566330;Csa1G010940;Csa7G031600;Csa6G148290;Csa6G330970;Csa2G415540;Csa6G153480;Csa3G881890;Csa6G433300;Csa3G645980;Csa4G658600	K01897+K13338+K13339+K03781+K11187+K11517+K13237+K13346+K04565+K12663+K00232+K00306+K00830
Isoflavonoid biosynthesis	5	20	0.246272	0.721721	ko00943	Csa2G234520;Csa4G639160;Csa2G234510;Csa2G234530;Csa5G157310	K13258+K13261
DNA replication	13	62	0.250274	0.721721	ko03030	Csa1G561390;Csa2G278160;Csa1G423180;Csa3G113330;Csa2G000250;Csa6G112490;Csa6G151740;Csa7G407650;Csa4G037610;Csa1G434690;Csa1G013800;Csa6G188070;Csa5G614640	K04799+K02320+K10739+K10756+K10755+K07466+K02326+K02324+K02210+K02325+K04802+K10740
Caffeine metabolism	1	2	0.311985	0.879231	ko00232	Csa5G613510	K00365
Glycerophospholipid metabolism	21	112	0.352979	0.93406	ko00564	Csa7G432600;Csa7G058530;Csa2G347140;Csa5G569360;Csa5G608060;Csa4G358630;Csa1G108820;Csa3G099600;Csa6G490940;Csa2G361470;Csa5G611040;Csa6G406540;Csa1G433610;Csa1G194700;Csa2G119360;Csa7G253210;Csa1G025050;Csa2G119380;Csa3G651700;Csa3G848850;Csa7G378490	K01115+K01613+K00993+K14674+K00901+K01058+K13510+K08730+K00111+K01047+K00981+K01114+K13513+K05929
Sphingolipid metabolism	11	56	0.35474	0.93406	ko00600	Csa6G188080;Csa3G848310;Csa1G587980;Csa6G504610;Csa6G490250;Csa2G337760;Csa3G848260;Csa3G149900;Csa6G382900;Csa3G865330;Csa1G073750	K12349+K12309+K01190+K04708+K04712
Glycosaminoglycan degradation	9	45	0.357002	0.93406	ko00531	Csa3G848310;Csa1G587980;Csa6G504610;Csa5G180280;Csa2G337760;Csa3G848260;Csa6G382900;Csa2G073000;Csa3G865330	K12309+K12373
Nucleotide excision repair	17	90	0.362679	0.93406	ko03420	Csa6G476110;Csa3G835790;Csa3G912890;Csa1G435830;Csa1G423180;Csa5G424880;Csa3G113330;Csa2G000250;Csa6G112490;Csa6G151740;Csa4G338430;Csa4G037610;Csa1G434690;Csa1G013800;Csa6G188070;Csa6G514930;Csa5G614640	K10841+K10846+K10848+K10609+K10739+K10838+K10756+K10755+K07466+K02326+K02324+K03141+K02325+K04802+K10839+K10740
alpha-Linolenic acid metabolism	18	96	0.369105	0.93406	ko00592	Csa4G358630;Csa3G829270;Csa5G241640;Csa6G490940;Csa7G075590;Csa7G449420;Csa3G829260;Csa2G415540;Csa5G644020;Csa1G024920;Csa7G075600;Csa5G313340;Csa1G433610;Csa3G638510;Csa7G041960;Csa3G651700;Csa3G829250;Csa7G378490	K14674+K10529+K08241+K01058+K01723+K00454+K00232+K10525+K01047+K10526+K10528
Limonene and pinene degradation	20	108	0.380632	0.936964	ko00903	Csa1G049460;Csa2G425760;Csa4G646170;Csa2G432220;Csa3G852600;Csa7G198310;Csa2G435540;Csa1G005520;Csa1G032450;Csa3G748270;Csa5G157290;Csa3G853170;Csa3G853160;Csa5G157310;Csa6G492250;Csa1G004040;Csa1G039830;Csa3G853140;Csa5G158600;Csa6G088180	K00517+K00128
Carotenoid biosynthesis	26	143	0.392903	0.936964	ko00906	Csa4G646170;Csa3G566330;Csa7G448130;Csa3G646550;Csa2G296120;Csa4G015720;Csa3G646540;Csa7G014500;Csa7G414500;Csa3G270280;Csa2G297200;Csa3G912970;Csa7G041910;Csa2G296110;Csa7G324140;Csa2G034750;Csa6G423370;Csa3G646530;Csa2G000360;Csa3G434970;Csa4G269190;Csa7G414480;Csa6G504430;Csa2G296100;Csa6G452040;Csa7G291130	K15747+K09841+K00514+K15744+K09838+K09839+K14606+K09843+K06444
Propanoate metabolism	10	52	0.392921	0.936964	ko00640	Csa6G088110;Csa4G438530;Csa6G493920;Csa6G127390;Csa6G330970;Csa7G004020;Csa1G005520;Csa5G161920;Csa3G636980;Csa4G092990	K01900+K01961+K11262+K00224+K07511+K00128+K00016+K02160
Pyruvate metabolism	18	99	0.423098	0.989889	ko00620	Csa5G580610;Csa1G009760;Csa4G627210;Csa4G438530;Csa6G493920;Csa6G000100;Csa5G608580;Csa3G150740;Csa1G062880;Csa7G007820;CsaUNG026680;Csa1G005520;Csa5G161920;Csa4G022290;Csa4G092990;Csa7G007810;Csa4G022300;Csa4G022310	K00873+K00026+K01595+K01961+K11262+K00382+K00627+K01006+K01759+K00011+K00128+K00016+K02160
Inositol phosphate metabolism	16	89	0.451496	0.990604	ko00562	Csa3G873780;Csa1G662800;Csa3G017050;Csa3G901120;Csa4G651990;Csa2G439740;Csa1G181570;Csa1G531190;Csa5G583340;Csa5G162620;Csa5G107060;Csa2G000640;Csa2G119360;Csa2G119380;Csa5G212090;Csa5G212610	K00921+K00889+K00913+K01110+K10047+K05857+K01099+K00010+K00469+K01114+K03103
Arachidonic acid metabolism	4	20	0.452184	0.990604	ko00590	Csa4G358630;Csa6G408810;Csa5G154190;Csa1G433610	K14674+K00432+K01047
Histidine metabolism	4	20	0.452184	0.990604	ko00340	Csa6G057160;Csa5G466370;Csa1G005520;Csa2G009600	K01590+K11755+K00128+K00599
Glycosphingolipid biosynthesis - globo series	2	9	0.470257	0.990604	ko00603	Csa5G180280;Csa2G073000	K12373
Plant-pathogen interaction	137	797	0.473341	0.990604	ko04626	Csa4G624460;Csa3G200180;Csa6G501880;Csa2G012670;Csa3G731810;Csa5G494390;Csa4G624960;Csa3G133260;Csa5G167050;Csa4G083620;Csa6G513780;Csa1G051820;Csa7G237890;Csa3G183950;Csa3G067770;Csa3G727990;Csa1G573650;Csa7G452210;Csa7G452050;Csa3G622450;Csa1G477540;Csa1G024230;Csa3G824920;Csa2G000780;Csa2G348960;Csa4G045060;Csa1G479630;Csa4G296230;Csa4G288620;Csa5G640540;Csa6G486970;Csa5G165290;Csa7G049170;Csa…	K13416+K13420+K13457+K13460+K13459+K13428+K13429+K13412+K04079+K13426+K13425+K04371+K13430+K13422+K04368+K13417+K13447+K13424+K02183+K05391+K13456+K13473+K13448+K13414
Phagosome	19	108	0.480359	0.990604	ko04145	Csa3G873780;Csa4G641600;Csa7G447770;Csa4G000580;Csa3G732650;Csa1G662800;Csa4G268090;Csa5G153160;Csa2G368830;Csa6G497050;Csa7G027790;Csa2G365640;Csa4G664420;Csa1G629200;Csa6G491600;Csa7G070770;Csa3G806800;Csa2G297190;Csa2G003580	K00921+K01365+K02145+K07374+K07375+K02155+K05692+K07897+K04392
Fructose and mannose metabolism	14	79	0.483501	0.990604	ko00051	Csa3G750920;Csa3G435010;Csa2G049960;Csa4G046810;Csa5G011690;Csa7G007820;Csa1G031820;CsaUNG026680;Csa7G195260;Csa2G252020;Csa4G022290;Csa7G007810;Csa4G022300;Csa4G022310	K01623+K00850+K01805+K01711+K01840+K00011+K00100
Fatty acid biosynthesis	9	50	0.487313	0.990604	ko00061	Csa4G438530;Csa6G493920;Csa1G533500;Csa4G029990;Csa1G570200;Csa3G843810;Csa4G092990;Csa3G843800;Csa5G070680	K01961+K11262+K00645+K02372+K00059+K02160
Sulfur metabolism	6	33	0.502811	0.999819	ko00920	Csa5G589260;Csa6G004600;Csa6G516860;Csa1G574800;Csa1G072460;Csa3G843750	K01738+K13034+K01082+K00860
Taurine and hypotaurine metabolism	2	10	0.528931	0.999819	ko00430	Csa4G188410;Csa1G014440	K10712
Lysine biosynthesis	3	16	0.530025	0.999819	ko00300	Csa5G649280;Csa4G179090;Csa2G404730	K12524+K10206
Alanine, aspartate and glutamate metabolism	14	82	0.54399	0.999819	ko00250	Csa3G603580;Csa1G002130;Csa7G448000;Csa4G025140;Csa5G598730;Csa6G495020;Csa3G150160;Csa6G013950;Csa5G524850;Csa6G433300;Csa2G349020;Csa5G215140;Csa3G730200;Csa7G237840	K00264+K01940+K00814+K00261+K14272+K01955+K01915+K00278+K00830+K00827
ABC transporters	22	130	0.552439	0.999819	ko02010	Csa6G450940;Csa3G127220;Csa6G087950;Csa2G074190;Csa3G359120;Csa4G055430;Csa5G292220;Csa2G428960;Csa6G431740;Csa2G000350;Csa2G433930;Csa1G039330;Csa7G433950;Csa3G774730;Csa4G172020;Csa2G428950;Csa3G418780;Csa5G590160;Csa4G171520;Csa6G497290;Csa3G550680;Csa2G379370	K05681+K05666+K05658+K05657+K05643+K05641
Pyrimidine metabolism	38	225	0.55441	0.999819	ko00240	Csa2G278160;Csa3G811600;Csa3G039340;Csa3G824920;Csa7G394680;Csa3G116710;Csa5G165290;Csa7G452310;Csa5G608030;Csa2G021510;Csa5G647530;Csa6G525220;Csa7G448850;Csa6G112490;Csa6G495020;Csa3G814400;Csa2G021540;Csa3G815400;Csa6G151740;Csa6G452060;Csa4G037610;Csa3G597320;Csa1G434690;Csa2G074250;Csa4G169490;Csa6G013950;Csa3G143540;Csa2G129140;Csa6G483490;Csa7G426520;Csa7G426530;Csa6G400280;Csa3G357110;Csa…	K02320+K02999+K03018+K03006+K03013+K00943+K00940+K03024+K00876+K03021+K02326+K01955+K02324+K01240+K10808+K02325+K00384+K03015+K09903+K03002+K01937+K00857+K03004
Phosphatidylinositol signaling system	15	89	0.564101	0.999819	ko04070	Csa3G873780;Csa1G662800;Csa3G099600;Csa3G017050;Csa4G279790;Csa3G901120;Csa4G651990;Csa2G439740;Csa6G106800;Csa1G181570;Csa1G531190;Csa5G583340;Csa1G194700;Csa5G107060;Csa6G120930	K00921+K00889+K00901+K02183+K00913+K01110+K10047+K05857+K01099+K00981
Natural killer cell mediated cytotoxicity	9	54	0.586552	0.999819	ko04650	Csa1G573650;Csa2G000780;Csa4G045060;Csa1G479630;Csa3G119560;Csa5G002030;Csa2G362390;Csa5G608000;Csa2G003580	K04371+K04368+K06268+K04392
Fatty acid metabolism	8	48	0.588205	0.999819	ko00071	Csa4G051550;Csa3G535120;Csa7G031600;Csa6G330970;Csa6G087920;Csa2G415540;Csa6G361260;Csa1G005520	K01897+K07511+K00121+K00232+K00128
Lipoic acid metabolism	1	5	0.607412	0.999819	ko00785	Csa5G580660	K03644
Nicotinate and nicotinamide metabolism	2	12	0.632352	0.999819	ko00760	Csa5G149340;Csa5G524850	K01950+K00278
Folate biosynthesis	3	19	0.652473	0.999819	ko00790	Csa4G627110;Csa3G823100;Csa4G627100	K01307+K01930
Purine metabolism	37	229	0.669102	0.999819	ko00230	Csa5G613510;Csa5G580610;Csa7G396400;Csa2G278160;Csa3G811600;Csa3G038780;Csa3G039340;Csa3G588530;Csa3G824920;Csa3G116710;Csa5G165290;Csa1G056970;Csa7G452310;Csa2G021510;Csa5G647530;Csa5G172280;Csa6G405970;Csa6G525220;Csa7G448850;Csa6G112490;Csa3G814400;Csa2G021540;Csa3G815400;Csa6G151740;Csa4G037610;Csa3G597320;Csa1G434690;Csa2G074250;Csa2G381870;Csa3G143540;Csa7G426520;Csa7G426530;Csa6G400280;Csa…	K00365+K00873+K01509+K02320+K02999+K01522+K03018+K03006+K00939+K03013+K00940+K02083+K03024+K01835+K00856+K03021+K02326+K02324+K10808+K02325+K00759+K03015+K03002+K00860+K03004
Ribosome biogenesis in eukaryotes	22	138	0.671156	0.999819	ko03008	Csa2G380000;Csa4G499330;Csa4G022980;Csa7G450640;Csa4G106350;Csa7G387750;Csa2G012150;Csa7G004090;Csa3G036530;Csa1G537520;Csa2G070230;Csa7G201870;Csa1G002100;Csa7G433260;Csa3G017050;Csa6G301620;Csa7G066210;Csa7G450650;Csa3G733360;Csa1G420310;Csa7G004080;Csa4G083560	K07936+K14539+K14550+K14572+K14290+K14538+K12619+K14573+K07179+K14555+K14554+K14569+K14559+K14546+K03115+K03539+K07562+K14558
Brassinosteroid biosynthesis	6	39	0.674667	0.999819	ko00905	Csa5G612890;Csa5G606840;Csa3G038790;Csa3G855360;Csa6G423370;Csa6G001760	K09591+K15639+K09587+K12639+K09588
Oxidative phosphorylation	19	120	0.676573	0.999819	ko00190	Csa1G212840;Csa1G008520;Csa1G423270;Csa7G447770;Csa5G172840;Csa3G115610;Csa1G042310;Csa1G071890;Csa3G128860;Csa7G447900;Csa2G432800;Csa6G513760;Csa2G365640;Csa2G037250;Csa6G452660;Csa7G067480;Csa7G007920;Csa3G119340;Csa4G006220	K01507+K01535+K02145+K11352+K02266+K03966+K03885+K03955+K02135+K03939+K02115+K02155+K02267+K00419+K02129+K02113
Sulfur relay system	2	13	0.677001	0.999819	ko04122	Csa6G507040;Csa2G348210	K11996+K14168
RNA polymerase	18	114	0.678765	0.999819	ko03020	Csa3G811600;Csa3G039340;Csa3G824920;Csa5G165290;Csa7G452310;Csa2G021510;Csa5G647530;Csa6G525220;Csa3G814400;Csa2G021540;Csa3G815400;Csa2G074250;Csa3G143540;Csa7G426520;Csa7G426530;Csa6G400280;Csa3G357110;Csa6G365140	K02999+K03018+K03006+K03013+K03024+K03021+K03015+K03002+K03004
Ribosome	50	309	0.683365	0.999819	ko03010	Csa5G199310;Csa3G403970;Csa3G563300;Csa3G116860;Csa2G012120;Csa6G151730;Csa2G382430;Csa1G481220;Csa3G143520;Csa5G604980;Csa4G062360;Csa2G173070;Csa3G176340;Csa5G178720;Csa5G505240;Csa6G521090;Csa3G121780;Csa3G608730;Csa1G000010;Csa3G134700;Csa3G035890;Csa1G575140;Csa5G496500;Csa6G309950;Csa5G609730;Csa7G044200;Csa3G154280;Csa3G215620;Csa3G727930;Csa1G448420;Csa3G837570;Csa3G168960;Csa2G406670;Csa…	K02941+K02938+K02936+K02942+K02974+K02943+K02949+K02957+K02958+K02997+K02901+K02875+K02969+K02918+K02893+K02912+K02894+K02866+K02953+K02983+K02973+K02905+K02876+K02933+K02971+K02960+K02879+K02882+K02935+K02945+K02899+K02968+K02996+K02923+K02871+K02980+K02946+K02927+K02881+K02939+K02979+K02931+K02961+K02904+K02888+K02913
Lysine degradation	5	33	0.685328	0.999819	ko00310	Csa6G376290;Csa6G330970;Csa3G881890;Csa1G005520;Csa1G275930	K11423+K11422+K07511+K00306+K00128
Selenocompound metabolism	3	20	0.687819	0.999819	ko00450	Csa3G822260;Csa3G842030;Csa4G169490	K00549+K00384
beta-Alanine metabolism	7	46	0.689757	0.999819	ko00410	Csa6G362930;Csa6G409330;Csa6G330970;Csa1G005520;Csa5G139500;Csa5G158570;Csa2G000240	K00797+K01918+K07511+K00128+K00276
Biosynthesis of unsaturated fatty acids	10	65	0.690262	0.999819	ko01040	Csa5G207960;Csa2G415540;Csa3G114430;Csa5G591790;Csa1G570200;Csa3G843810;Csa6G303230;Csa3G843800;Csa5G070680;Csa1G227450	K10257+K00232+K10703+K10251+K00059+K00507
Tropane, piperidine and pyridine alkaloid biosynthesis	4	27	0.699735	0.999819	ko00960	Csa3G733970;Csa7G405990;Csa5G158570;Csa5G070680	K08081+K15849+K00276
Endocytosis	19	122	0.705097	0.999819	ko04144	Csa3G873780;Csa6G511700;Csa7G432600;Csa5G514500;Csa2G347140;Csa5G569360;Csa2G070310;Csa3G147740;Csa3G017050;Csa2G401410;Csa5G563290;Csa5G182000;Csa7G312930;Csa4G637140;Csa5G107060;Csa2G297190;Csa6G526330;Csa1G538220;Csa3G848850	K00889+K10591+K01115+K03283+K01528+K12471+K07897+K12192+K12486
Phenylalanine, tyrosine and tryptophan biosynthesis	7	48	0.733117	0.999819	ko00400	Csa5G056100;Csa2G296130;Csa3G824230;Csa5G643340;Csa6G486810;Csa7G405990;Csa1G145970	K01658+K00891+K01850+K06001+K13832+K15849+K05359
Valine, leucine and isoleucine degradation	7	49	0.753148	0.999819	ko00280	Csa6G000100;Csa3G038200;Csa4G629460;Csa6G330970;Csa6G483270;Csa1G005520;Csa3G848210	K00382+K01641+K00826+K07511+K00166+K00128+K00020
Riboflavin metabolism	4	29	0.753469	0.999819	ko00740	Csa1G042570;Csa1G555590;Csa3G363160;Csa4G111590	K00861+K14652
Circadian rhythm - plant	20	132	0.754093	0.999819	ko04712	Csa6G212860;Csa3G622450;Csa1G032440;Csa6G505230;Csa3G121640;Csa3G017050;Csa3G172980;Csa3G736740;Csa5G341040;Csa7G333400;Csa7G004690;Csa1G555600;Csa1G420310;Csa2G009480;Csa5G610520;Csa5G420280;Csa6G403070;Csa2G250430;Csa6G403050;Csa3G600020	K12132+K12126+K12134+K12133+K12135+K03115+K12129+K12120+K00660
Butanoate metabolism	5	36	0.758938	0.999819	ko00650	Csa3G038200;Csa6G330970;Csa1G031820;Csa1G570200;Csa5G070680	K01641+K07511+K00100+K00019
Glycerolipid metabolism	10	70	0.777176	0.999819	ko00561	Csa4G358630;Csa3G099600;Csa7G007820;CsaUNG026680;Csa1G005520;Csa7G253210;Csa4G022290;Csa7G007810;Csa4G022300;Csa4G022310	K14674+K00901+K00002+K00011+K00128+K13513
Ubiquitin mediated proteolysis	30	199	0.79881	0.999819	ko04120	Csa2G370380;Csa2G270730;Csa3G047920;Csa6G511700;Csa5G150990;Csa1G008480;Csa3G880030;Csa4G637680;Csa1G467720;Csa5G610330;Csa1G024210;Csa1G435830;Csa6G000030;Csa1G045930;Csa5G152970;Csa5G049530;Csa2G279180;Csa4G107410;Csa6G000020;Csa6G000010;Csa2G334540;Csa3G702570;Csa3G840960;Csa5G623460;Csa2G000920;Csa3G121800;Csa6G434330;Csa1G005590;Csa5G141120;Csa5G517720	K10592+K10590+K10591+K10143+K10144+K09561+K10609+K10589+K10576+K03875+K03363+K10615+K06688+K10601+K03364
Nitrogen metabolism	9	65	0.800983	0.999819	ko00910	Csa3G603580;Csa3G207890;Csa4G025140;Csa1G062310;Csa5G168980;Csa3G150160;Csa3G627730;Csa6G446560;Csa3G776970	K00264+K00366+K00261+K00605+K01915+K00360+K01674
Tryptophan metabolism	6	45	0.802996	0.999819	ko00380	Csa6G356990;Csa6G330970;Csa6G124040;Csa1G005520;Csa4G658600;Csa1G004040	K03781+K07511+K11816+K00128+K11868
Arginine and proline metabolism	14	100	0.828073	0.999819	ko00330	Csa1G002130;Csa6G362930;Csa2G036680;Csa4G025140;Csa6G494930;Csa3G150160;Csa4G056840;Csa4G618430;Csa1G005520;Csa2G036690;Csa5G139500;Csa5G583300;Csa2G000240;Csa1G498810	K01940+K00797+K01611+K00261+K00472+K01915+K00819+K00818+K00128+K01625+K14329
mRNA surveillance pathway	24	165	0.832923	0.999819	ko03015	Csa1G629070;Csa2G373380;Csa3G750380;Csa1G042640;Csa3G019910;Csa3G697930;Csa1G480690;Csa5G262250;Csa3G302100;Csa3G740070;Csa1G268330;Csa4G358670;Csa1G538270;Csa4G026860;Csa3G823070;Csa3G302110;Csa1G004370;Csa5G175910;Csa5G266820;Csa2G379080;Csa6G095890;Csa3G782700;Csa5G262240;Csa3G889750	K14409+K14376+K14400+K15541+K14396+K12881+K14326+K13126+K14405+K14404+K04382+K04354+K14411+K14416
Plant hormone signal transduction	130	819	0.836188	0.999819	ko04075	Csa6G095330;Csa6G092560;Csa4G624460;Csa2G049880;Csa6G190450;Csa6G110860;Csa3G844910;Csa4G624960;Csa4G083620;Csa5G608390;Csa3G892210;Csa7G237890;Csa1G470410;Csa1G573650;Csa6G409910;Csa3G622450;Csa1G477540;Csa5G263270;Csa1G467720;Csa2G348960;Csa4G312880;Csa1G011510;Csa4G296230;Csa1G522000;Csa4G288620;Csa6G031440;Csa3G904140;Csa1G042930;Csa6G000110;Csa6G056520;Csa7G018800;Csa3G017320;Csa2G010920;Csa…	K14489+K14488+K13416+K14510+K14497+K13415+K14491+K14432+K14501+K13422+K14431+K14496+K13946+K14517+K14484+K14504+K14493+K14492+K14515+K14494+K14516+K14500+K14505+K14487
Thiamine metabolism	1	10	0.845943	0.999819	ko00730	Csa1G528590	K03147
Homologous recombination	7	56	0.863594	0.999819	ko03440	Csa3G129670;Csa1G423180;Csa2G000250;Csa2G010140;Csa1G013800;Csa6G400290;Csa5G614640	K10866+K10739+K07466+K03165+K08775+K10740
Diterpenoid biosynthesis	11	84	0.869436	0.999819	ko00904	Csa3G021130;Csa6G520990;Csa5G172270;Csa4G001530;Csa7G239640;Csa6G521000;Csa5G157290;Csa2G427840;Csa5G157310;Csa3G555690;Csa6G075200	K12929+K04124+K05282+K04121+K16084
Terpenoid backbone biosynthesis	7	57	0.875452	0.999819	ko00900	Csa1G009770;Csa3G197950;Csa1G656460;Csa6G017060;Csa3G038200;Csa7G211090;Csa6G185830	K10960+K15891+K01823+K00787+K01641+K13789+K11778
Vitamin B6 metabolism	2	20	0.878704	0.999819	ko00750	Csa6G185290;Csa4G015100	K06215+K05275
Glucosinolate biosynthesis	1	12	0.894044	0.999819	ko00966	Csa4G629460	K00826
Indole alkaloid biosynthesis	2	21	0.895369	0.999819	ko00901	Csa5G650640;Csa2G237140	K08233
Sesquiterpenoid and triterpenoid biosynthesis	3	30	0.906636	0.999819	ko00909	Csa3G197950;Csa3G021130;Csa2G427840	K15891+K14181+K14184
RNA degradation	17	130	0.911914	0.999819	ko03018	Csa6G450370;Csa2G012150;Csa5G612290;Csa3G740070;Csa3G048430;Csa3G781040;Csa7G043600;Csa4G001760;Csa4G296110;Csa1G181360;Csa7G368750;CsaUNG003720;Csa6G425790;Csa7G448830;Csa6G095890;Csa3G782700;Csa4G622760	K01689+K12619+K14442+K13126+K01148+K08311+K12591+K12585+K12608+K12603+K12581+K12620
Pantothenate and CoA biosynthesis	3	33	0.937301	0.999819	ko00770	Csa6G409330;Csa4G629460;Csa7G338120	K01918+K00826+K00606
Citrate cycle (TCA cycle)	5	50	0.9442	0.999819	ko00020	Csa1G009760;Csa6G088110;Csa6G000100;Csa5G608580;Csa3G038790	K00026+K01900+K00382+K00627+K00030
Spliceosome	34	251	0.946162	0.999819	ko03040	Csa6G450940;Csa7G375800;Csa5G650610;Csa3G168950;Csa2G020930;Csa2G379340;Csa5G550190;Csa5G623590;Csa7G431360;Csa5G514500;Csa1G004080;Csa5G292220;Csa2G070310;Csa5G526870;Csa1G480690;Csa1G682130;Csa1G569330;Csa3G147740;Csa1G528490;Csa3G302100;Csa1G145960;Csa6G431740;Csa2G433930;Csa6G052790;Csa1G682630;Csa7G433950;Csa3G774730;Csa3G252460;Csa1G004090;Csa7G312930;Csa3G302110;Csa6G497290;Csa3G550680;Csa…	K12843+K12815+K11984+K12854+K12819+K12662+K12879+K12874+K12860+K03283+K12823+K12839+K12881+K12890+K12897+K12836
RNA transport	36	268	0.956545	0.999819	ko03013	Csa2G380000;Csa7G044260;Csa4G106350;Csa3G038760;Csa5G550190;Csa7G252150;Csa2G373560;Csa1G015840;Csa5G154790;Csa1G480690;Csa5G262250;Csa3G302100;Csa4G639840;Csa3G740070;Csa6G052120;Csa3G119610;Csa3G077610;Csa4G008810;Csa7G251650;Csa6G301620;Csa5G647300;Csa3G302110;Csa2G150000;Csa2G263960;Csa3G733360;Csa1G420310;Csa5G266820;Csa6G518350;Csa4G050160;Csa4G005540;Csa6G095890;Csa3G782700;Csa5G262240;Csa…	K07936+K03113+K14290+K03257+K12879+K09291+K14304+K03680+K03239+K12881+K14326+K14292+K13126+K00974+K14297+K03539+K14303+K14311+K07562+K14321
Isoquinoline alkaloid biosynthesis	2	27	0.958096	0.999819	ko00950	Csa7G405990;Csa5G158570	K15849+K00276
Valine, leucine and isoleucine biosynthesis	2	28	0.964164	0.999819	ko00290	Csa6G448730;Csa4G629460	K01754+K00826
Tyrosine metabolism	6	62	0.965276	0.999819	ko00350	Csa6G087920;Csa2G336090;Csa6G361260;Csa7G405990;Csa2G009600;Csa5G158570	K00121+K01800+K15849+K00599+K00276
Protein export	4	50	0.979863	0.999819	ko03060	Csa4G050230;Csa3G710780;Csa4G004920;Csa1G573670	K03070+K09540+K13280+K03116
Monoterpenoid biosynthesis	1	22	0.983711	0.999819	ko00902	Csa2G299920	K07385
Protein processing in endoplasmic reticulum	37	293	0.985554	0.999819	ko04141	Csa7G073540;Csa1G004250;Csa3G020080;Csa5G514500;Csa2G070310;Csa3G183950;Csa6G166210;Csa1G467720;Csa3G129700;Csa3G147740;Csa1G164690;Csa3G710780;Csa6G399770;Csa4G303700;Csa3G710790;Csa4G646340;Csa6G042400;Csa3G595190;Csa7G312930;Csa4G617310;Csa5G138480;Csa6G128040;Csa5G523160;Csa1G527870;Csa2G334540;Csa3G020090;Csa5G612830;Csa5G198120;Csa1G031780;Csa1G063560;Csa5G190560;Csa6G514930;Csa2G000920;Csa…	K10661+K13525+K13993+K03283+K04079+K08852+K09561+K09517+K14007+K09540+K08860+K10666+K09503+K10839+K10601
SNARE interactions in vesicular transport	5	62	0.987065	0.999819	ko04130	Csa3G876590;Csa3G824950;Csa5G633190;Csa4G192200;Csa5G606590	K08515+K08493+K08486+K08509
Aminoacyl-tRNA biosynthesis	6	72	0.989325	0.999819	ko00970	Csa2G271450;CsaUNG008810;Csa4G495210;Csa1G570110;Csa3G894540;Csa4G650170	K01886+K01883+K02433+K02435+K01868
Proteasome	4	57	0.992238	0.999819	ko03050	Csa3G045220;Csa2G309370;Csa4G303080;Csa4G028420	K06699+K03036+K06700
Regulation of autophagy	5	75	0.997704	0.999819	ko04140	Csa6G212890;CsaUNG017140;Csa5G571550;Csa6G001220;Csa4G652060	K07198+K08332
Basal transcription factors	2	50	0.999034	0.999819	ko03022	Csa7G357030;Csa4G338430	K03125+K03141
Cutin, suberine and wax biosynthesis	5	85	0.999437	0.999819	ko00073	Csa1G002790;Csa7G198310;Csa1G395610;Csa2G435540;Csa1G498810	K15400+K13407+K15399
N-Glycan biosynthesis	1	46	0.999819	0.999819	ko00510	Csa7G074990	K03843

## Sheet: CK-VS-CA.path
#Pathway	Annotated_diff(2901)	Annotated_total(11617)	Pvalue	Qvalue	Pathway ID	Genes	KOs
Biosynthesis of secondary metabolites	466	1520	4.12981e-08	5.28616e-06	ko01110	Csa3G750920;Csa1G050240;Csa3G603580;Csa6G450370;Csa3G730980;Csa7G322060;Csa4G598000;Csa6G518930;Csa4G197830;Csa7G320050;Csa7G414530;Csa5G580610;Csa7G239010;Csa4G001800;Csa7G419530;Csa3G889160;Csa6G449830;Csa6G008750;Csa2G361580;Csa1G004100;Csa3G149950;Csa1G561380;Csa1G574970;Csa7G428910;Csa4G056670;Csa5G649280;Csa3G110660;Csa4G045010;Csa6G449240;Csa6G448730;Csa7G321550;Csa6G490230;Csa6G449820;Csa…	K01623+K00134+K00264+K01689+K01568+K00001+K01803+K15633+K00430+K00873+K00927+K01710+K12449+K10046+K14454+K00966+K01810+K00276+K01953+K01885+K00844+K00517+K13257+K00228+K12524+K01945+K01754+K00033+K09753+K01858+K00026+K01698+K09755+K05933+K14759+K00850+K00615+K00012+K01648+K05277+K00326+K03403+K01739+K00928+K13071+K00231+K00549+K01183+K01783+K00948+K09828+K10775+K00939+K00064+K01792+K01835+K00030+…
Cysteine and methionine metabolism	45	95	1.756e-06	0.000112384	ko00270	Csa3G889160;Csa5G649280;Csa3G271360;Csa2G000520;Csa6G511860;Csa2G140370;Csa4G056660;Csa6G362930;Csa3G824870;Csa5G457770;Csa3G822260;Csa2G298310;Csa2G036680;Csa4G329570;Csa3G842030;Csa5G589260;Csa7G099270;Csa3G002890;Csa5G627090;Csa5G002610;Csa3G147770;Csa3G271350;Csa3G135750;Csa6G004600;Csa3G816040;Csa6G496450;Csa1G604080;Csa6G446510;Csa5G161930;Csa6G421630;Csa1G574790;Csa4G361270;Csa3G769110;Csa…	K14454+K12524+K01611+K05933+K01251+K00797+K01739+K00928+K00549+K00640+K14455+K01738+K01761+K00558+K13034+K01762+K00789+K00016+K00547
Metabolic pathways	764	2696	2.80275e-06	0.000119584	ko01100	Csa1G597800;Csa3G750920;Csa1G050240;Csa3G603580;Csa6G450370;Csa3G730980;Csa7G048110;Csa7G322060;Csa4G598000;Csa6G518930;Csa4G197830;Csa5G613510;Csa7G320050;Csa7G414530;Csa5G580610;Csa7G239010;Csa6G080910;Csa4G001800;Csa7G419530;Csa3G889160;Csa6G449830;Csa3G444620;Csa7G448000;Csa6G008750;Csa2G361580;Csa1G004100;Csa3G149950;Csa1G561380;Csa1G574970;Csa7G428910;Csa4G056670;Csa5G649280;Csa3G646610;Csa…	K00695+K01623+K00134+K00264+K01689+K01568+K01595+K00001+K01803+K15633+K00365+K00430+K00873+K00927+K00847+K01710+K12449+K10046+K14454+K00029+K00814+K00966+K01810+K00276+K01953+K01885+K00844+K00517+K00228+K12524+K00457+K01945+K01754+K10712+K01611+K00472+K00889+K00703+K00033+K09753+K01858+K02320+K01886+K00026+K01698+K09755+K01489+K05933+K11262+K14153+K02999+K14759+K00850+K00615+K00012+K01251+K01051+…
Phenylpropanoid biosynthesis	110	310	1.89286e-05	0.000605716	ko00940	Csa7G414530;Csa7G419530;Csa4G045010;Csa6G490230;Csa4G443110;Csa6G439410;Csa1G372010;Csa3G810500;Csa4G664500;Csa4G285750;Csa4G279810;Csa4G285770;Csa6G445240;Csa6G216940;Csa7G061710;Csa5G590720;Csa7G073660;Csa5G154230;Csa6G326930;Csa2G068700;Csa2G421020;Csa5G146280;Csa7G063980;Csa2G350350;Csa2G299950;Csa4G016450;Csa2G308360;Csa2G095930;Csa1G612860;Csa3G822330;Csa1G062960;Csa1G528550;Csa5G589940;Csa…	K00430+K09753+K12355+K09755+K12356+K10775+K13065+K00588+K01904+K00487+K00083+K13068+K05349+K01188+K05350+K13067+K13066+K09756
Glycolysis / Gluconeogenesis	56	146	0.000221624	0.00567357	ko00010	Csa3G750920;Csa1G050240;Csa6G450370;Csa3G730980;Csa7G322060;Csa4G598000;Csa6G518930;Csa4G197830;Csa7G320050;Csa5G580610;Csa7G239010;Csa6G449830;Csa2G361580;Csa1G574970;Csa7G321550;Csa6G449820;Csa1G575110;Csa6G008590;Csa4G050850;Csa5G568310;Csa3G435010;Csa7G239050;Csa1G014400;Csa6G151120;Csa6G308420;Csa1G435750;Csa4G280430;Csa4G361890;Csa6G095870;Csa6G000100;Csa5G172280;Csa5G608580;Csa6G087920;Csa…	K01623+K00134+K01689+K01568+K00001+K01803+K15633+K00873+K00927+K01810+K00844+K00850+K01792+K01835+K15634+K00382+K00162+K01895+K00128+K00161+K00627+K00121+K01785+K00002+K00016+K01834
Galactose metabolism	41	101	0.000381765	0.00814432	ko00052	Csa4G167980;Csa1G574970;Csa1G575110;Csa5G568310;Csa7G450770;Csa3G435010;Csa3G848310;Csa1G587980;Csa3G777580;Csa5G172280;Csa6G504610;Csa2G351670;Csa3G003980;Csa6G510350;Csa4G638400;Csa4G293020;Csa1G085360;Csa2G279270;Csa4G296830;Csa1G587990;Csa5G580630;Csa2G337760;Csa7G007820;CsaUNG026680;Csa3G848260;Csa1G434140;Csa3G730760;Csa7G407800;Csa4G022290;Csa4G296840;Csa3G865330;Csa7G007810;Csa7G011860;Cs…	K06617+K00844+K00850+K01835+K01193+K12309+K01190+K01187+K01229+K01684+K00011+K07407+K00849+K06611+K11138
Pyruvate metabolism	40	99	0.000500791	0.00915732	ko00620	Csa7G048110;Csa5G580610;Csa6G449830;Csa3G444620;Csa1G574870;Csa6G449820;Csa1G009760;Csa5G396020;Csa6G497060;Csa4G307910;Csa7G031640;Csa4G438530;Csa3G127830;Csa6G493920;Csa6G308420;Csa1G435750;Csa4G280430;Csa4G361890;Csa6G095870;Csa6G000100;Csa5G608580;Csa3G150740;Csa2G373430;Csa1G062880;Csa4G296830;Csa3G117980;Csa7G007820;CsaUNG026680;Csa5G161930;Csa1G005520;Csa3G730760;Csa5G161920;Csa4G022290;Cs…	K01595+K00873+K00029+K00026+K11262+K01962+K00626+K01961+K00028+K00382+K00162+K01895+K00128+K00161+K00627+K01006+K01759+K00011+K00025+K00016+K02160
Phenylalanine metabolism	53	146	0.0014445	0.0231119	ko00360	Csa7G414530;Csa7G419530;Csa3G889160;Csa1G004100;Csa4G608160;Csa4G045010;Csa6G490230;Csa4G443110;Csa4G285750;Csa4G285770;Csa6G445240;Csa6G216940;Csa7G061710;Csa4G329570;Csa7G073660;Csa5G154230;Csa6G326930;Csa2G068700;Csa2G421020;Csa7G435520;Csa1G062960;Csa5G589940;Csa4G285740;Csa3G736970;Csa7G430230;Csa3G881810;Csa1G423020;Csa6G216410;Csa4G658540;Csa7G044780;Csa7G419570;Csa5G589320;Csa4G285730;Csa…	K00430+K14454+K00276+K00457+K10775+K14455+K00588+K01904+K00487+K15849
Cyanoamino acid metabolism	37	96	0.00219326	0.031193	ko00460	Csa2G145880;Csa7G063980;Csa1G527850;Csa2G308360;Csa4G377740;Csa2G095930;Csa1G612860;Csa3G822330;Csa1G528550;Csa2G000660;Csa7G428990;Csa3G842070;Csa6G309980;Csa1G528540;Csa6G004600;Csa7G058650;Csa5G587110;Csa4G638400;Csa1G612840;Csa3G179190;Csa5G612840;Csa5G623490;Csa2G036620;Csa7G407600;Csa5G190520;Csa1G612320;Csa4G099770;Csa1G611300;Csa7G063920;Csa7G059660;Csa7G059150;Csa3G812230;Csa1G611820;Csa…	K00600+K13030+K05349+K01188+K05350+K00681+K13034+K01501+K08249+K08248
Flavone and flavonol biosynthesis	33	85	0.00322974	0.0413406	ko00944	Csa4G279810;Csa3G743980;Csa7G073450;Csa3G121730;Csa6G128650;Csa4G017150;Csa3G047740;Csa5G076690;Csa7G073500;Csa6G448690;Csa3G852600;Csa6G501300;Csa6G497900;Csa7G328250;Csa4G279820;Csa5G159620;Csa3G748270;Csa6G366560;Csa3G744990;Csa7G039280;Csa7G073490;Csa5G157290;Csa5G173480;Csa7G017720;Csa6G497890;Csa5G589920;Csa1G039830;Csa7G018720;Csa3G745000;Csa3G640640;Csa7G328260;Csa5G159610;Csa3G852590	K13496+K05279+K05280+K13083
Benzoxazinoid biosynthesis	16	36	0.00839161	0.0959315	ko00402	Csa3G135740;Csa1G527850;Csa5G627090;Csa3G135750;Csa7G058650;Csa7G328250;Csa1G526840;Csa5G190520;Csa7G039280;Csa3G135720;Csa2G179730;Csa7G063920;Csa7G059660;Csa7G328260;Csa7G062920;Csa1G526850	K13229+K13228+K13227+K13230
Flavonoid biosynthesis	57	172	0.00948208	0.0959315	ko00941	Csa3G135740;Csa4G056660;Csa3G747620;Csa5G590720;Csa7G073660;Csa2G068700;Csa2G350350;Csa4G016450;Csa5G206420;Csa5G627090;Csa5G589940;Csa5G076690;Csa7G004020;Csa6G520990;Csa3G852600;Csa4G296830;Csa6G501300;Csa3G732470;Csa7G007820;CsaUNG026680;Csa1G212830;Csa5G159620;Csa3G748270;Csa3G730760;Csa6G366560;Csa5G505170;Csa1G006310;Csa1G263960;Csa6G521000;Csa2G070210;Csa4G022290;Csa2G069200;Csa5G290670;Cs…	K05277+K13065+K00588+K00487+K05278+K05280+K13081+K13083+K08243+K01859+K00660+K00475
Glycine, serine and threonine metabolism	31	84	0.00990081	0.0959315	ko00260	Csa4G197830;Csa1G004100;Csa5G649280;Csa6G449240;Csa6G448730;Csa5G457770;Csa3G002370;Csa2G145880;Csa2G351700;Csa7G435550;Csa6G151120;Csa6G308420;Csa6G000100;Csa4G377740;Csa1G062310;Csa3G881890;Csa3G124910;Csa1G013750;Csa7G235250;Csa6G433300;Csa3G651740;Csa2G349020;Csa6G500580;Csa7G446960;Csa5G158570;Csa7G446950;Csa1G600930;Csa3G730200;Csa3G124900;Csa3G843770;Csa1G680120	K15633+K00276+K12524+K01754+K00928+K00831+K00600+K00281+K15918+K15634+K00382+K00605+K00306+K00301+K15919+K01079+K00830+K00058+K14272+K01834+K00827+K01695+K01620
Ether lipid metabolism	13	28	0.0110423	0.0959315	ko00565	Csa7G432600;Csa2G347140;Csa5G569360;Csa5G608060;Csa4G358630;Csa3G043890;Csa1G108820;Csa5G154910;Csa2G119360;Csa2G119380;Csa1G629050;Csa5G430510;Csa3G848850	K01115+K00993+K14674+K13519+K01114
Glyoxylate and dicarboxylate metabolism	24	62	0.0114999	0.0959315	ko00630	Csa1G009760;Csa6G497060;Csa2G145880;Csa7G031640;Csa6G356990;Csa7G435550;Csa6G523470;Csa5G410730;Csa4G377740;Csa1G701910;Csa6G495030;Csa3G150160;Csa3G124910;Csa3G117980;Csa6G433300;Csa3G645980;Csa1G654900;Csa2G349020;Csa5G583300;Csa7G446960;Csa3G019900;Csa7G446950;Csa4G658600;Csa3G124900	K00026+K00600+K00626+K03781+K15918+K11517+K01915+K02437+K01455+K15919+K00025+K00830+K01091+K14272+K01625+K01433
Steroid biosynthesis	21	53	0.0130639	0.0959315	ko00100	Csa4G103350;Csa3G126160;Csa5G606460;Csa4G358630;Csa3G875420;Csa5G158530;Csa6G522820;Csa3G689270;Csa7G447170;Csa1G050410;Csa4G007050;Csa1G025810;Csa7G447780;Csa4G063430;Csa5G606280;Csa1G042570;Csa1G025800;Csa3G816150;Csa1G025820;Csa3G363160;Csa5G585410	K09828+K14423+K14674+K08242+K09832+K00559+K01853+K08246+K01824+K00213+K07748+K01852
Fructose and mannose metabolism	29	79	0.0133575	0.0959315	ko00051	Csa3G750920;Csa4G598000;Csa4G664520;Csa6G080910;Csa6G008750;Csa1G574970;Csa1G575110;Csa3G180220;Csa5G172290;Csa3G435010;Csa2G049960;Csa4G046810;Csa6G510350;Csa4G296830;Csa5G011690;Csa5G141100;Csa7G007820;Csa1G031820;CsaUNG026680;Csa7G195260;Csa1G701210;Csa3G730760;Csa4G022290;Csa4G296840;Csa7G007810;Csa4G296810;Csa1G004220;Csa4G022300;Csa4G022310	K01623+K01803+K00895+K00847+K00966+K00844+K00850+K00008+K01805+K01711+K00011+K01840+K00100
Glutathione metabolism	32	89	0.0134904	0.0959315	ko00480	Csa5G409710;Csa4G050830;Csa6G362930;Csa5G642720;Csa4G304760;Csa5G154200;Csa4G304240;Csa3G171120;Csa4G443140;Csa4G064650;Csa4G007080;Csa4G303690;Csa6G408810;Csa3G147770;Csa2G000660;Csa4G304250;Csa3G597320;Csa1G024860;Csa5G154190;Csa3G133880;Csa3G126940;Csa7G395800;Csa4G064640;Csa3G133350;Csa4G303680;Csa4G303170;Csa5G139500;Csa4G303160;Csa4G013040;Csa2G000240;Csa3G889840;Csa1G033140	K00799+K00033+K00797+K00432+K00036+K00383+K00681+K10808+K00434
Propanoate metabolism	20	52	0.0215466	0.145156	ko00640	Csa5G396020;Csa4G307910;Csa6G088110;Csa1G043130;Csa7G031640;Csa4G438530;Csa6G493920;Csa4G280430;Csa4G361890;Csa4G651940;Csa6G330970;Csa7G004020;Csa4G608110;Csa5G161930;Csa1G005520;Csa5G161920;Csa3G636980;Csa4G092990;Csa3G178520;Csa2G361740	K11262+K01962+K01900+K01899+K00626+K01961+K01895+K01908+K00128+K05605+K07511+K00224+K00016+K02160
Ascorbate and aldarate metabolism	30	86	0.0252578	0.16165	ko00053	Csa4G001800;Csa1G012150;Csa4G094000;Csa6G500640;Csa4G012460;Csa3G133160;Csa1G604040;Csa4G361890;Csa5G160220;Csa1G528530;Csa6G490140;Csa3G257070;Csa7G374570;Csa1G181570;Csa5G272920;Csa4G308480;Csa4G046770;Csa1G005520;Csa6G445190;Csa2G000640;Csa5G174630;Csa1G062350;Csa7G043570;Csa3G734150;Csa1G085370;Csa3G116800;Csa3G434960;Csa3G889840;Csa5G622490;Csa4G012440	K10046+K00012+K00423+K00064+K00128+K10047+K00469+K00225+K00434
Zeatin biosynthesis	34	100	0.0266384	0.162367	ko00908	Csa4G279810;Csa3G743980;Csa1G527850;Csa7G073450;Csa3G121730;Csa4G279800;Csa4G017150;Csa5G606840;Csa7G073500;Csa6G448690;Csa5G175820;Csa3G825090;Csa4G647490;Csa1G589060;Csa3G825080;Csa6G497900;Csa4G279820;Csa1G526840;Csa5G190520;Csa3G744990;Csa6G237640;Csa1G589070;Csa1G588560;Csa7G073490;Csa3G823030;Csa6G497890;Csa7G063920;Csa1G305710;Csa7G059150;Csa3G745000;Csa5G224130;Csa3G640640;Csa7G062920;Csa…	K13496+K13493+K13495+K10717+K00279+K10760
Stilbenoid, diarylheptanoid and gingerol biosynthesis	53	169	0.0349055	0.198716	ko00945	Csa7G428910;Csa2G425760;Csa5G590720;Csa7G073660;Csa2G068700;Csa4G646170;Csa2G350350;Csa2G432220;Csa4G016450;Csa5G589940;Csa6G128650;Csa3G852610;Csa3G852600;Csa6G501300;Csa3G732470;Csa7G198310;Csa7G328250;Csa2G435540;Csa4G642310;Csa5G159620;Csa1G032450;Csa3G748270;Csa6G366560;Csa1G006310;Csa7G039280;Csa2G070210;Csa2G069200;Csa5G157290;Csa7G343340;Csa2G070200;Csa5G173480;Csa7G017720;Csa6G010000;Csa…	K00517+K13065+K00588+K00487+K16040+K13232
Fatty acid metabolism	18	48	0.0366618	0.198716	ko00071	Csa7G322060;Csa7G320050;Csa7G321550;Csa4G051550;Csa7G031640;Csa3G535120;Csa4G361890;Csa7G031600;Csa5G150390;Csa6G330970;Csa6G087920;Csa2G415540;Csa6G306330;Csa3G133140;Csa6G361260;Csa1G005520;Csa2G238260;Csa2G369090	K00001+K01897+K00626+K00128+K07511+K00121+K00232+K10527+K07513
Starch and sucrose metabolism	95	323	0.0372593	0.198716	ko00500	Csa1G597800;Csa6G080910;Csa2G361580;Csa1G574970;Csa1G062920;Csa1G012150;Csa3G176260;Csa3G175690;Csa4G001950;Csa4G094000;Csa7G447990;Csa5G172290;Csa5G568310;Csa7G450770;Csa4G028470;Csa4G095050;Csa3G165090;Csa7G058620;Csa5G150430;Csa2G308360;Csa3G777580;Csa2G095930;Csa1G612860;Csa5G172280;Csa3G822330;Csa1G528550;Csa5G322500;Csa2G121970;Csa7G428990;Csa6G497160;Csa3G842070;Csa6G309980;Csa4G652880;Csa…	K00695+K00847+K01810+K00844+K00703+K00012+K01051+K01087+K01835+K01193+K00688+K01184+K15920+K05349+K01188+K05350+K00696+K01176+K08679+K01179+K00705+K13648+K01187+K00700+K00770+K16055+K01177
Amino sugar and nucleotide sugar metabolism	45	143	0.0462426	0.236762	ko00520	Csa6G080910;Csa4G001800;Csa6G008750;Csa2G361580;Csa1G574970;Csa1G012150;Csa6G150460;Csa4G416480;Csa4G094000;Csa6G509040;Csa5G172290;Csa5G568310;Csa5G512920;Csa3G120470;Csa1G267230;Csa7G058620;Csa4G083510;Csa2G308360;Csa5G172280;Csa2G099490;Csa4G046810;Csa2G146400;Csa3G816050;Csa5G603940;Csa5G156140;Csa5G638390;Csa5G180280;Csa6G509030;Csa6G177440;Csa3G126220;Csa5G011690;Csa1G534750;Csa2G006110;Csa…	K00847+K12449+K10046+K00966+K01810+K00844+K00012+K00326+K01183+K01835+K15920+K12450+K00820+K01711+K08679+K13648+K12451+K12373+K01840+K00849+K00770+K00621
Glycerolipid metabolism	24	70	0.0511324	0.251729	ko00561	Csa4G358630;Csa7G432280;Csa3G043890;Csa7G435550;Csa2G000370;Csa4G361890;Csa3G732460;Csa3G516560;Csa4G296830;Csa5G580630;Csa7G007820;CsaUNG026680;Csa3G122630;Csa1G005520;Csa3G730760;Csa4G022290;Csa4G296840;Csa6G149960;Csa7G007810;Csa3G607650;Csa5G182690;Csa4G296810;Csa4G022300;Csa4G022310	K14674+K00864+K13519+K15918+K11155+K00128+K06119+K00011+K00002+K07407+K09480+K00679+K13508
Fatty acid biosynthesis	18	50	0.0542065	0.256979	ko00061	Csa6G338660;Csa5G396020;Csa4G307910;Csa4G438530;Csa2G350440;Csa6G493920;Csa4G286380;Csa5G160250;Csa1G597750;Csa6G500710;Csa1G533500;Csa5G002580;Csa4G029990;Csa1G605670;Csa4G192180;Csa4G092990;Csa3G178520;Csa3G843800	K03921+K11262+K01962+K01961+K00059+K00208+K00648+K09458+K00645+K02372+K02160
Terpenoid backbone biosynthesis	20	57	0.0567587	0.258873	ko00900	Csa3G197950;Csa7G031640;Csa1G656460;Csa6G017060;Csa2G385070;Csa2G021630;Csa3G038200;Csa2G245440;Csa2G074290;Csa1G533400;Csa3G776320;Csa4G269180;Csa3G270270;Csa7G211090;Csa2G238840;Csa1G420340;Csa6G223500;Csa6G185830;Csa6G223490;Csa7G278210	K15891+K00626+K01823+K00787+K15892+K00869+K01641+K11778+K08658+K10960+K15889+K13789+K03527+K01662
Carbon fixation in photosynthetic organisms	24	71	0.0595526	0.258873	ko00710	Csa3G750920;Csa7G048110;Csa4G598000;Csa5G580610;Csa7G239010;Csa3G889160;Csa6G449830;Csa3G444620;Csa7G448000;Csa3G646610;Csa1G574870;Csa6G449820;Csa1G009760;Csa6G077460;Csa6G497060;Csa1G038360;Csa4G329570;Csa3G127830;Csa3G150740;Csa2G373430;Csa4G664300;Csa3G117980;Csa7G195260;Csa2G349020	K01623+K01595+K01803+K00873+K00927+K14454+K00029+K00814+K00026+K00615+K01783+K14455+K00028+K01006+K05298+K00025+K14272
Pentose phosphate pathway	19	54	0.0606733	0.258873	ko00030	Csa3G750920;Csa2G361580;Csa4G050830;Csa1G575110;Csa6G077460;Csa5G642720;Csa1G038360;Csa5G598760;Csa5G568310;Csa3G435010;Csa3G171120;Csa4G443140;Csa5G172280;Csa5G643880;Csa5G160240;Csa6G510350;Csa7G195260;Csa5G583300;Csa5G643380	K01623+K01810+K00033+K00850+K00615+K01783+K00948+K01835+K00036+K01057+K00616+K01625
One carbon pool by folate	8	19	0.0768544	0.310851	ko00670	Csa2G145880;Csa2G149470;Csa1G604600;Csa4G377740;Csa1G062310;Csa1G007880;Csa3G019900;Csa6G056470	K00600+K00297+K01938+K00605+K01934+K01433
Taurine and hypotaurine metabolism	5	10	0.0777127	0.310851	ko00430	Csa3G827270;Csa4G188410;Csa2G000660;Csa1G031730;Csa1G014440	K10712+K00681+K01580
Valine, leucine and isoleucine degradation	17	49	0.0824596	0.319843	ko00280	Csa2G287170;Csa7G031640;Csa6G308420;Csa6G395130;Csa4G361890;Csa6G000100;Csa3G038200;Csa4G651940;Csa4G629460;Csa6G330970;Csa6G483270;Csa4G608110;Csa1G599400;Csa3G133140;Csa6G429100;Csa1G005520;Csa3G848210	K00826+K00626+K00382+K00166+K00128+K01641+K05605+K07511+K00167+K07513+K01640+K00020
beta-Alanine metabolism	16	46	0.0884787	0.333096	ko00410	Csa1G004100;Csa6G362930;Csa4G615750;Csa7G065130;Csa4G361890;Csa3G147770;Csa4G651940;Csa6G409330;Csa1G031730;Csa6G330970;Csa4G608110;Csa7G235250;Csa1G005520;Csa5G139500;Csa5G158570;Csa2G000240	K00276+K00797+K13367+K01431+K00128+K05605+K01918+K01580+K07511
Sulfur metabolism	12	33	0.0977358	0.345009	ko00920	Csa5G383850;Csa3G824870;Csa2G298310;Csa5G589260;Csa7G099270;Csa6G004600;Csa3G816040;Csa1G574790;Csa6G516860;Csa3G769110;Csa1G072460;Csa3G851890	K00387+K01739+K00640+K01738+K13034+K01082
Selenocompound metabolism	8	20	0.101079	0.345009	ko00450	Csa3G824870;Csa3G822260;Csa3G000140;Csa3G842030;Csa2G120970;Csa3G002890;Csa4G169490;Csa5G148520	K01739+K00549+K00384+K01874+K01761
Arachidonic acid metabolism	8	20	0.101079	0.345009	ko00590	Csa5G154200;Csa4G358630;Csa6G408810;Csa2G000660;Csa5G154190;Csa5G503560;Csa4G013040;Csa1G004220	K00432+K14674+K00681+K01254+K00079
Fatty acid elongation	11	30	0.104765	0.345009	ko00062	Csa5G630800;Csa2G350250;Csa5G517090;Csa6G500710;Csa6G330970;Csa3G114430;Csa5G591790;Csa6G303230;Csa5G002570;Csa6G302180;Csa1G501850	K07512+K10251+K10258+K07511+K10703+K15397
Natural killer cell mediated cytotoxicity	18	54	0.10512	0.345009	ko04650	Csa2G249260;Csa2G000780;Csa1G479630;Csa1G042720;Csa3G912380;Csa2G345950;Csa2G000340;Csa3G119560;Csa1G005610;Csa5G002030;Csa4G006370;Csa2G362390;Csa5G608000;Csa2G415560;Csa1G077220;Csa6G518280;Csa5G642710;Csa1G696470	K04371+K04368+K06268+K04392
Limonene and pinene degradation	33	108	0.109898	0.345459	ko00903	Csa7G428910;Csa2G425760;Csa4G646170;Csa2G432220;Csa4G361890;Csa3G852610;Csa3G852600;Csa6G501300;Csa7G198310;Csa2G435540;Csa1G005520;Csa4G642310;Csa5G159620;Csa1G032450;Csa3G748270;Csa6G366560;Csa5G157290;Csa5G173480;Csa4G376150;Csa3G853170;Csa3G853160;Csa5G157310;Csa2G423650;Csa5G589920;Csa1G004040;Csa1G039830;Csa3G853140;Csa2G423660;Csa6G088180;Csa5G139780;Csa5G159610;Csa5G594450;Csa3G852590	K00517+K00128
ABC transporters	39	130	0.110714	0.345459	ko02010	Csa3G127220;Csa6G087950;Csa3G359120;Csa6G190370;Csa1G522520;Csa6G406010;Csa1G599440;Csa2G428960;Csa6G431740;Csa5G172830;Csa4G056620;Csa2G433930;Csa7G448750;Csa1G039330;Csa7G433950;Csa1G231010;Csa3G774730;Csa4G172020;Csa6G134350;Csa6G404180;Csa2G335550;Csa3G740250;Csa4G648560;Csa3G740230;Csa5G593380;Csa2G336110;Csa2G428950;Csa3G418780;Csa2G007960;Csa5G590160;Csa3G127230;Csa7G307400;Csa3G814320;Csa…	K05666+K05658+K05681+K05657+K05663+K05643+K05641+K05677+K05656
Non-homologous end-joining	4	8	0.113354	0.345459	ko03450	Csa1G561390;Csa2G061570;Csa3G129670;Csa5G603350	K04799+K10777+K10866+K03512
Glycosphingolipid biosynthesis - ganglio series	11	31	0.127355	0.379102	ko00604	Csa3G848310;Csa1G587980;Csa6G504610;Csa5G180280;Csa1G085360;Csa1G587990;Csa2G337760;Csa3G848260;Csa3G865330;Csa7G011860;Csa4G044980	K12309+K12373
Circadian rhythm - plant	39	132	0.132132	0.384385	ko04712	Csa5G139010;Csa3G889670;Csa2G352370;Csa6G095910;Csa7G428890;Csa6G212860;Csa6G081450;Csa2G383330;Csa3G622450;Csa4G083550;Csa4G017190;Csa5G140460;Csa4G308500;Csa7G031530;Csa1G032440;Csa4G011750;Csa6G505230;Csa4G125410;Csa3G121640;Csa5G139450;Csa3G172980;Csa3G736740;Csa5G341040;Csa4G047370;Csa7G333400;Csa6G516780;Csa4G124910;Csa1G420310;Csa3G810530;Csa6G187960;Csa2G009480;Csa2G370430;Csa3G062560;Csa…	K12130+K12118+K12125+K12133+K12134+K12126+K12132+K12135+K12128+K12129+K12127+K00660+K12120
Phagosome	32	108	0.155788	0.43384	ko04145	Csa3G873780;Csa2G301530;Csa2G033940;Csa4G641600;Csa7G447770;Csa4G000580;Csa4G307390;Csa3G732650;Csa1G662800;Csa4G268090;Csa3G827290;Csa3G778970;Csa4G625570;Csa7G073400;Csa5G153160;Csa3G778960;Csa2G368830;Csa6G497050;Csa7G027790;Csa2G345950;Csa2G365640;Csa4G664420;Csa1G629200;Csa1G005610;Csa6G491600;Csa2G415560;Csa7G070770;Csa3G806800;Csa2G297190;Csa1G064760;Csa6G518280;Csa1G696470	K00921+K05692+K08057+K01365+K02145+K07374+K07375+K02146+K08488+K10956+K04392+K02155+K07897
Biotin metabolism	2	3	0.155911	0.43384	ko00780	Csa6G041720;Csa5G141150	K01012+K00652
Butanoate metabolism	12	36	0.165713	0.451305	ko00650	Csa7G031640;Csa6G135470;Csa1G435750;Csa6G095870;Csa3G038200;Csa6G500710;Csa1G031730;Csa6G330970;Csa5G141100;Csa6G429100;Csa1G031820;Csa1G004220	K00626+K00135+K00162+K00161+K01641+K00019+K01580+K07511+K00100+K01640
Porphyrin and chlorophyll metabolism	20	65	0.172971	0.461257	ko00860	Csa1G561380;Csa4G056670;Csa2G401270;Csa4G165920;Csa1G132160;Csa6G007980;Csa7G027880;Csa6G385090;Csa4G311220;Csa1G600180;Csa1G000570;Csa5G650640;Csa4G269180;Csa5G141100;Csa2G285300;Csa1G031820;Csa4G129620;Csa5G645150;Csa5G002570;Csa1G004220	K01885+K00228+K01698+K03403+K13071+K00231+K13600+K04040+K03428+K13544+K10960+K00218+K13545+K13606
Plant hormone signal transduction	216	819	0.178717	0.466852	ko04075	Csa6G095330;Csa6G136540;Csa3G141850;Csa1G422990;Csa4G624460;Csa2G049880;Csa6G190450;Csa5G198740;Csa6G110860;Csa3G819960;Csa1G568550;Csa6G511620;Csa3G844910;Csa4G624960;Csa2G249260;Csa7G432250;Csa7G430750;Csa4G083620;Csa2G348970;Csa7G237890;Csa5G217670;Csa1G470410;Csa5G550230;Csa3G198490;Csa6G425120;Csa6G499740;Csa6G516760;Csa6G012800;Csa6G409910;Csa3G622450;Csa3G178550;Csa5G263270;Csa3G736960;Csa…	K14489+K14510+K14509+K14504+K13416+K14497+K13463+K14431+K14494+K13415+K14432+K14515+K14496+K14487+K14498+K14501+K13422+K14505+K14491+K14484+K14512+K13946+K14517+K14486+K13464+K14490+K14485+K14500+K14493+K14516+K14492+K14488+K13449+K14508+K14503
Tyrosine metabolism	19	62	0.185883	0.475859	ko00350	Csa7G322060;Csa7G320050;Csa3G889160;Csa1G004100;Csa4G608160;Csa7G321550;Csa4G329570;Csa6G135470;Csa4G646220;Csa7G435520;Csa6G087920;Csa2G336090;Csa7G235250;Csa6G361260;Csa6G511740;Csa7G405990;Csa2G009600;Csa5G158570;Csa2G369090	K00001+K14454+K00276+K00457+K14455+K00135+K00599+K15849+K00121+K01800+K01555
Arginine and proline metabolism	29	100	0.204711	0.507765	ko00330	Csa3G889160;Csa3G271360;Csa2G009620;Csa6G362930;Csa2G252050;Csa2G036680;Csa4G329570;Csa7G026250;Csa2G292210;Csa4G361890;Csa6G494930;Csa3G859690;Csa5G410730;Csa3G147770;Csa3G271350;Csa1G005600;Csa3G734910;Csa3G150160;Csa4G056840;Csa4G618430;Csa1G005520;Csa2G036690;Csa5G139500;Csa5G583300;Csa7G343340;Csa3G902910;Csa2G000240;Csa6G062290;Csa1G498810	K14454+K01611+K00472+K00797+K01583+K14455+K14677+K00620+K00128+K00611+K01915+K00819+K00818+K01625+K14329+K01438
Vitamin B6 metabolism	7	20	0.213168	0.507765	ko00750	Csa3G731210;Csa4G012460;Csa3G002370;Csa6G185290;Csa6G139790;Csa5G272920;Csa3G363190	K06215+K05275+K00831+K08681+K00868
Mismatch repair	14	45	0.214213	0.507765	ko03430	Csa6G426950;Csa3G879490;Csa1G020900;Csa3G134540;Csa3G182010;Csa3G113330;Csa2G000250;Csa3G881710;Csa1G042690;Csa1G013800;Csa6G188070;Csa4G629450;Csa1G464550;Csa5G614640	K10754+K08737+K08735+K08736+K10756+K10755+K07466+K10739+K10746+K04802+K10740
Tryptophan metabolism	14	45	0.214213	0.507765	ko00380	Csa7G031640;Csa6G356990;Csa4G361890;Csa6G330970;Csa5G587110;Csa6G124040;Csa3G619930;Csa3G179190;Csa1G005520;Csa6G125250;Csa4G658600;Csa1G004040;Csa6G087870;Csa3G190380	K00626+K03781+K00128+K07511+K01501+K11816+K11868
Synthesis and degradation of ketone bodies	4	10	0.223396	0.519904	ko00072	Csa7G031640;Csa3G038200;Csa6G500710;Csa6G429100	K00626+K01641+K00019+K01640
Peroxisome	27	94	0.231694	0.529586	ko04146	Csa4G051550;Csa1G716240;Csa1G144330;Csa7G394690;Csa3G020030;Csa3G535120;Csa6G356990;Csa1G715740;Csa1G696490;Csa6G523470;Csa3G566330;Csa7G031600;Csa2G021630;Csa6G148290;Csa5G150390;Csa6G134350;Csa6G330970;Csa2G415540;Csa6G153480;Csa3G881890;Csa3G133140;Csa6G429100;Csa6G433300;Csa3G645980;Csa6G421720;Csa2G238260;Csa4G658600	K01897+K13338+K13356+K13339+K13337+K03781+K11187+K11517+K13237+K00869+K04565+K05677+K12663+K00232+K00306+K07513+K01640+K00830+K13348
Betalain biosynthesis	1	1	0.24972	0.558304	ko00965	Csa4G443120	K15777
Nitrogen metabolism	19	65	0.252981	0.558304	ko00910	Csa3G603580;Csa5G383850;Csa3G149950;Csa6G154500;Csa5G464800;Csa3G145760;Csa5G410730;Csa3G422290;Csa5G601560;Csa1G062310;Csa6G495030;Csa5G587110;Csa5G168980;Csa3G150160;Csa3G179190;Csa6G446560;Csa1G000640;Csa4G182270;Csa3G776970	K00264+K00360+K01953+K00411+K01915+K03522+K01673+K00605+K01455+K01501+K00366+K01674
Other types of O-glycan biosynthesis	5	14	0.257549	0.558751	ko00514	Csa1G665390;Csa6G493870;Csa3G170010;Csa3G182050;Csa3G182110	K09667+K13667
Glycerophospholipid metabolism	31	112	0.285204	0.608436	ko00564	Csa7G432600;Csa7G058530;Csa2G347140;Csa4G004780;Csa5G569360;Csa5G608060;Csa4G358630;Csa7G058540;Csa3G152050;Csa3G043890;Csa1G108820;Csa6G490940;Csa7G291720;Csa5G626030;Csa2G093800;Csa5G154910;Csa5G611040;Csa6G511760;Csa6G406540;Csa1G194700;Csa2G119360;Csa1G025050;Csa2G119380;Csa3G651700;Csa1G629050;Csa5G182690;Csa6G519470;Csa1G537320;Csa5G430510;Csa3G848850;Csa7G378490	K01115+K01613+K06130+K00993+K14674+K01058+K13519+K14156+K06129+K08730+K00981+K00111+K01114+K05929+K13508
Lysine degradation	10	33	0.297602	0.614567	ko00310	Csa7G031640;Csa7G212650;Csa4G361890;Csa5G489320;Csa6G330970;Csa3G881890;Csa6G087770;Csa1G005520;Csa1G275930;Csa3G599470	K00626+K00658+K00128+K11422+K07511+K00306+K09188+K11423+K11420
Pentose and glucuronate interconversions	50	186	0.297681	0.614567	ko00040	Csa1G012150;Csa3G176260;Csa4G094000;Csa1G038360;Csa7G447990;Csa2G049960;Csa3G165090;Csa3G566330;Csa4G361890;Csa5G150430;Csa2G348790;Csa4G296830;Csa5G599870;Csa7G433170;Csa5G140480;Csa3G166360;Csa7G007820;CsaUNG026680;Csa3G000060;Csa6G447060;Csa1G005520;Csa3G730760;Csa5G583300;Csa3G133180;Csa2G155600;Csa4G022290;Csa4G296840;Csa2G350210;Csa3G624020;Csa5G160150;Csa7G007810;Csa3G175740;Csa3G838140;Cs…	K00012+K01051+K01783+K01805+K01184+K00065+K00128+K00011+K01728+K01625
alpha-Linolenic acid metabolism	26	96	0.352657	0.697876	ko00592	Csa4G358630;Csa3G829270;Csa3G152050;Csa5G241640;Csa6G490940;Csa7G075590;Csa7G449420;Csa3G829260;Csa2G415540;Csa6G306330;Csa5G644020;Csa3G133140;Csa7G075600;Csa5G313340;Csa5G622450;Csa4G046610;Csa3G002690;Csa7G041960;Csa3G651700;Csa7G081680;Csa6G519470;Csa1G537320;Csa6G503880;Csa7G378490;Csa4G286990;Csa4G287000	K14674+K10529+K01058+K08241+K01723+K00454+K00232+K10527+K10525+K07513+K10526+K10528
Tropane, piperidine and pyridine alkaloid biosynthesis	8	27	0.355904	0.697876	ko00960	Csa3G889160;Csa1G004100;Csa4G329570;Csa3G733960;Csa7G435520;Csa7G235250;Csa7G405990;Csa5G158570	K14454+K00276+K14455+K08081+K15849
Citrate cycle (TCA cycle)	14	50	0.36102	0.697876	ko00020	Csa1G009760;Csa6G331010;Csa6G497060;Csa6G446300;Csa6G088110;Csa1G043130;Csa7G212650;Csa6G308420;Csa1G435750;Csa4G001990;Csa6G095870;Csa6G000100;Csa5G608580;Csa3G117980	K00026+K01648+K00030+K01900+K01899+K00658+K00382+K00162+K01679+K00161+K00627+K00025
Linoleic acid metabolism	15	54	0.365827	0.697876	ko00591	Csa4G358630;Csa7G449420;Csa6G424000;Csa5G141100;Csa2G023870;Csa1G031820;Csa2G023900;Csa2G027440;Csa2G023920;Csa2G023940;Csa1G004220;Csa2G026940;Csa2G028460;Csa4G286990;Csa4G287000	K14674+K00454+K15718+K00100
Inositol phosphate metabolism	24	89	0.370174	0.697876	ko00562	Csa4G598000;Csa3G873780;Csa4G031000;Csa1G662800;Csa2G361850;Csa4G009900;Csa4G651990;Csa6G491620;Csa2G372810;Csa2G439740;Csa1G181570;Csa1G531190;Csa5G435070;Csa5G091890;Csa5G583340;Csa5G162620;Csa5G107060;Csa2G000640;Csa2G119360;Csa2G119380;Csa1G629050;Csa3G434960;Csa5G212090;Csa4G432460	K01803+K00921+K00889+K01858+K10572+K00915+K01110+K00913+K10047+K05857+K01099+K00010+K00469+K01114+K03103
Ubiquitin mediated proteolysis	52	199	0.378169	0.697876	ko04120	Csa2G370380;Csa2G270730;Csa6G511700;Csa5G150990;Csa1G038320;Csa1G086920;Csa5G184310;Csa4G296280;Csa3G783860;Csa4G194780;Csa4G637680;Csa1G699620;Csa6G148230;Csa6G495630;Csa4G337310;Csa4G496230;Csa6G516760;Csa2G354740;Csa1G467720;Csa6G161200;Csa1G629730;Csa6G185330;Csa1G435830;Csa1G505960;Csa5G610340;Csa1G045930;Csa5G152970;Csa5G049530;Csa4G554170;Csa5G156190;Csa4G334730;Csa4G637810;Csa4G046780;Csa…	K10592+K10590+K10591+K10143+K10610+K04706+K10615+K10601+K09561+K10144+K10598+K10570+K10140+K10609+K10576+K03364+K10589+K03873+K03355+K03363+K06688+K04506
Isoflavonoid biosynthesis	6	20	0.381651	0.697876	ko00943	Csa7G428910;Csa3G810500;Csa4G639160;Csa2G234510;Csa2G234530;Csa5G157310	K13261+K13257+K13258
Histidine metabolism	6	20	0.381651	0.697876	ko00340	Csa6G057160;Csa5G466370;Csa4G361890;Csa4G646220;Csa1G005520;Csa2G009600	K01590+K11755+K00128+K00599
Alanine, aspartate and glutamate metabolism	22	82	0.389231	0.701712	ko00250	Csa3G603580;Csa3G889160;Csa7G448000;Csa3G149950;Csa3G646610;Csa6G154500;Csa4G646400;Csa4G329570;Csa3G145760;Csa6G135470;Csa5G410730;Csa2G099490;Csa1G031730;Csa6G495020;Csa3G150160;Csa3G074470;Csa5G524850;Csa6G433300;Csa2G349020;Csa5G215140;Csa3G730200;Csa7G237840	K00264+K14454+K00814+K01953+K13566+K14455+K00135+K01915+K00820+K01580+K01955+K00609+K00278+K00830+K14272+K00827
Phenylalanine, tyrosine and tryptophan biosynthesis	13	48	0.421401	0.744137	ko00400	Csa3G889160;Csa4G329570;Csa2G369040;Csa5G056100;Csa3G824230;Csa6G487590;Csa7G435520;Csa1G145980;Csa6G486810;Csa7G405990;Csa6G011620;Csa1G145970;Csa3G843770	K14454+K14455+K01626+K01658+K01850+K00891+K15849+K05359+K13832+K01657+K01695
Sphingolipid metabolism	15	56	0.426836	0.744137	ko00600	Csa5G580670;Csa3G848310;Csa1G587980;Csa6G504610;Csa6G490250;Csa1G085360;Csa1G587990;Csa5G580630;Csa2G337760;Csa3G848260;Csa3G149900;Csa3G865330;Csa7G011860;Csa1G073750;Csa4G044980	K04718+K12309+K01190+K04708+K07407+K04712
Indole alkaloid biosynthesis	6	21	0.43222	0.744137	ko00901	Csa5G650640;Csa6G490100;Csa2G237140;Csa4G129620;Csa5G645150;Csa2G000100	K08233+K01757
Caffeine metabolism	1	2	0.437096	0.744137	ko00232	Csa5G613510	K00365
Riboflavin metabolism	8	29	0.441831	0.744137	ko00740	Csa1G423140;Csa4G048030;Csa4G063430;Csa1G042570;Csa1G555590;Csa4G111580;Csa3G363160;Csa4G111590	K00861+K14652
Glycosaminoglycan degradation	12	45	0.452611	0.752392	ko00531	Csa3G848310;Csa1G587980;Csa6G504610;Csa5G180280;Csa1G085360;Csa1G587990;Csa2G337760;Csa3G848260;Csa3G865330;Csa1G005740;Csa7G011860;Csa4G044980	K12309+K12373+K01205
Thiamine metabolism	3	10	0.473599	0.777188	ko00730	Csa7G104800;Csa3G002300;Csa5G262270	K14153+K06928
Isoquinoline alkaloid biosynthesis	7	27	0.527925	0.855371	ko00950	Csa3G889160;Csa1G004100;Csa4G329570;Csa7G435520;Csa7G235250;Csa7G405990;Csa5G158570	K14454+K00276+K14455+K15849
Diterpenoid biosynthesis	21	84	0.539719	0.86355	ko00904	Csa7G434960;Csa4G075200;Csa3G021130;Csa6G520990;Csa5G172270;Csa3G011850;Csa3G778280;Csa4G001530;Csa6G004480;Csa7G239640;Csa6G521000;Csa5G157290;Csa5G173480;Csa2G427840;Csa5G157310;Csa2G379300;Csa3G555690;Csa3G821020;Csa6G075200;Csa6G410650;Csa3G042380	K04124+K04125+K12929+K05282+K04123+K13070+K04121+K16084+K04120
Glycosylphosphatidylinositol(GPI)-anchor biosynthesis	26	105	0.557589	0.877096	ko00563	Csa3G002560;Csa1G270410;Csa3G119610;Csa4G664340;Csa4G215340;Csa7G209550;Csa5G647300;Csa3G889960;Csa6G182680;Csa4G056520;Csa5G602200;Csa6G014550;Csa5G146260;Csa6G518350;Csa2G369190;Csa7G278220;Csa1G045940;Csa2G047810;Csa3G734330;Csa1G294600;Csa3G129520;Csa3G121750;Csa1G595820;Csa5G637710;Csa6G499190;Csa2G178720	K05283+K05286+K03860+K03857
Valine, leucine and isoleucine biosynthesis	7	28	0.570947	0.877096	ko00290	Csa6G449240;Csa6G448730;Csa2G287170;Csa5G165170;Csa1G435750;Csa6G095870;Csa4G629460	K01754+K00826+K01704+K00162+K00161
Biosynthesis of unsaturated fatty acids	16	65	0.574182	0.877096	ko01040	Csa6G338660;Csa2G350440;Csa2G350250;Csa5G207960;Csa5G517090;Csa6G500710;Csa2G415540;Csa5G002580;Csa3G133140;Csa3G114430;Csa5G591790;Csa4G192180;Csa6G303230;Csa5G002570;Csa3G843800;Csa1G227450	K03921+K00059+K10251+K10257+K10258+K00232+K07513+K10703+K00507
Other glycan degradation	27	110	0.57805	0.877096	ko00511	Csa3G848310;Csa1G587980;Csa7G448130;Csa6G504610;Csa2G296120;Csa5G180280;Csa6G507060;Csa1G085360;Csa1G587990;Csa2G337760;Csa3G646540;Csa3G848260;Csa3G708680;Csa3G270280;Csa2G020960;Csa2G296110;Csa2G034750;Csa6G007420;Csa3G865330;Csa3G708170;Csa7G011860;Csa4G269190;Csa3G075990;Csa6G452040;Csa4G044980;Csa1G009780;Csa7G291130	K12309+K01190+K01206+K12373+K01191+K12311
Ubiquinone and other terpenoid-quinone biosynthesis	13	53	0.582446	0.877096	ko00130	Csa4G608160;Csa3G812760;Csa5G154230;Csa6G330970;Csa7G430230;Csa1G423020;Csa4G658540;Csa2G228370;Csa5G589320;Csa5G622450;Csa3G740270;Csa2G432780;Csa2G404880	K00457+K14759+K01904+K01661+K12502+K05928
Lysine biosynthesis	4	16	0.59412	0.884272	ko00300	Csa5G649280;Csa5G457770;Csa4G179090;Csa1G600930	K12524+K00928+K10206
Base excision repair	14	58	0.608522	0.885175	ko03410	Csa1G561390;Csa3G736780;Csa5G603350;Csa6G502690;Csa5G630730;Csa4G037610;Csa4G015140;Csa3G855280;Csa3G800670;Csa6G134890;Csa6G188070;Csa4G051430;Csa6G088720;Csa5G606920	K04799+K02326+K03512+K01247+K10801+K10773+K01246+K03652+K04802+K10802+K03575
Nicotinate and nicotinamide metabolism	3	12	0.608558	0.885175	ko00760	Csa3G150840;Csa5G149340;Csa5G524850	K01239+K01950+K00278
Regulation of autophagy	18	75	0.621195	0.893404	ko04140	Csa4G652020;Csa3G149350;Csa2G009490;Csa4G269780;Csa6G212900;CsaUNG031630;CsaUNG009910;Csa1G505960;Csa3G144130;Csa3G171200;CsaUNG017140;Csa6G513450;Csa1G071880;Csa5G571550;Csa2G205940;Csa6G001220;Csa5G601620;Csa4G652060	K07198+K08332+K08339
Plant-pathogen interaction	195	797	0.647513	0.91544	ko04626	Csa2G336720;Csa4G624460;Csa3G200180;Csa1G569450;Csa7G047250;Csa1G025960;Csa5G198740;Csa6G501880;Csa2G012670;Csa3G144110;Csa3G731810;Csa5G494390;Csa4G624960;Csa2G249260;Csa4G172540;Csa3G133260;Csa1G045620;Csa1G003540;Csa4G083620;Csa2G348970;Csa5G637800;Csa6G513780;Csa1G426980;Csa7G237890;Csa3G903460;Csa3G183950;Csa5G550230;Csa3G067770;Csa3G734030;Csa7G452210;Csa3G622450;Csa3G736960;Csa1G024230;Csa…	K13412+K13416+K13420+K13447+K13430+K13424+K13463+K13457+K13460+K13459+K13429+K13428+K04371+K02358+K13417+K13425+K04079+K13422+K04368+K13414+K13426+K00864+K14512+K13448+K13413+K02183+K13464+K13456+K05391+K13423+K13449
Sesquiterpenoid and triterpenoid biosynthesis	7	30	0.650892	0.91544	ko00909	Csa7G428910;Csa3G810500;Csa3G197950;Csa2G353480;Csa3G021130;Csa2G427840;Csa3G042380	K15814+K15891+K00511+K14181+K14184
Phosphatidylinositol signaling system	21	89	0.657972	0.91544	ko04070	Csa3G873780;Csa1G662800;Csa4G279790;Csa2G361850;Csa4G009900;Csa4G651990;Csa6G491620;Csa2G372810;Csa2G439740;Csa6G106800;Csa1G181570;Csa1G531190;Csa5G435070;Csa6G511760;Csa3G167380;Csa5G091890;Csa5G583340;Csa1G194700;Csa5G107060;Csa6G120930;Csa4G432460	K00921+K00889+K02183+K10572+K00915+K01110+K00913+K10047+K05857+K00981+K01099
Nucleotide excision repair	21	90	0.679679	0.932122	ko03420	Csa1G038320;Csa6G426950;Csa6G476110;Csa3G736780;Csa2G354740;Csa3G835790;Csa3G912890;Csa7G390040;Csa6G185330;Csa1G435830;Csa5G424880;Csa3G113330;Csa2G000250;Csa2G003590;Csa4G037610;Csa3G881710;Csa1G013800;Csa6G188070;Csa6G514930;Csa4G629450;Csa5G614640	K10610+K10754+K10841+K02326+K10570+K10846+K10848+K10844+K10140+K10609+K10838+K10756+K10755+K07466+K02202+K10739+K04802+K10839+K10740
Oxidative phosphorylation	28	120	0.694928	0.932122	ko00190	Csa1G008520;Csa7G447770;Csa7G428190;Csa3G128910;Csa3G728010;Csa5G464800;Csa6G067970;Csa5G623540;Csa3G878840;Csa3G115610;Csa3G827290;Csa1G042310;Csa2G252030;Csa6G095940;Csa3G128860;Csa7G447900;Csa7G046710;Csa4G001750;Csa2G432800;Csa4G004280;Csa2G365640;Csa2G037250;Csa3G105960;Csa6G452660;Csa7G067480;Csa7G007920;Csa1G000670;Csa3G119340	K01535+K02145+K02137+K02134+K03935+K00411+K03955+K02138+K00417+K02266+K02146+K03966+K03965+K01507+K02135+K03885+K03938+K03939+K02265+K02155+K02267+K02260+K00419+K02129+K02113
Glycosphingolipid biosynthesis - globo series	2	9	0.699092	0.932122	ko00603	Csa5G180280;Csa5G580630	K12373+K07407
Anthocyanin biosynthesis	2	9	0.699092	0.932122	ko00942	Csa6G109740;Csa6G007450	K12338
DNA replication	14	62	0.714434	0.942758	ko03030	Csa1G561390;Csa2G278160;Csa6G426950;Csa3G736780;Csa3G113330;Csa2G000250;Csa7G407650;Csa4G037610;Csa3G881710;Csa1G013800;Csa4G015800;Csa6G188070;Csa4G629450;Csa5G614640	K04799+K02320+K10754+K02326+K10756+K10755+K07466+K02210+K10739+K10743+K04802+K10740
Folate biosynthesis	4	19	0.736209	0.961579	ko00790	Csa4G627110;Csa3G823100;Csa4G627100;Csa4G667180	K01307+K01930+K01113
Pantothenate and CoA biosynthesis	7	33	0.752546	0.972988	ko00770	Csa4G001520;Csa2G287170;Csa7G065130;Csa6G409330;Csa4G629460;Csa7G338120;Csa1G002720	K00859+K00826+K01431+K01918+K00606+K01598
Lipoic acid metabolism	1	5	0.76232	0.97577	ko00785	Csa5G580660	K03644
Brassinosteroid biosynthesis	8	39	0.793776	0.999968	ko00905	Csa5G612890;Csa5G606840;Csa3G825090;Csa3G825080;Csa7G451390;Csa6G423370;Csa6G001760;Csa1G305710	K09591+K15639+K12638+K09589+K12639+K09588+K09587
RNA polymerase	25	114	0.804634	0.999968	ko03020	Csa3G811600;Csa3G039340;Csa6G400300;Csa4G038800;Csa3G824920;Csa7G450680;Csa3G043930;Csa5G165290;Csa3G047880;Csa5G615270;Csa7G452310;Csa5G647530;Csa3G684170;Csa3G814400;Csa3G815400;Csa2G074250;Csa3G143540;Csa5G647620;Csa3G822360;Csa2G416110;Csa7G426530;Csa6G400280;Csa3G357110;Csa4G638480;Csa6G365140	K02999+K03018+K03006+K03002+K14721+K03013+K03005+K03025+K03027+K03024+K03015+K03021+K03004
Glucosinolate biosynthesis	2	12	0.841238	0.999968	ko00966	Csa2G287170;Csa4G629460	K00826
Endocytosis	26	122	0.852286	0.999968	ko04144	Csa3G851770;Csa3G873780;Csa6G511700;Csa7G432600;Csa5G514500;Csa2G347140;Csa5G569360;Csa7G066310;Csa2G070310;Csa3G147740;Csa7G024030;Csa2G401410;Csa5G563290;Csa7G312930;Csa5G154910;Csa5G435070;Csa1G046890;Csa4G637140;Csa5G107060;Csa2G297190;Csa5G623740;Csa6G526330;Csa1G538220;Csa3G848850;Csa3G910680;Csa4G432460	K12486+K00889+K10591+K01115+K03283+K01528+K12479+K12196+K07897+K12192
Homologous recombination	11	56	0.860819	0.999968	ko03440	Csa3G129670;CsaUNG005730;Csa3G813290;Csa2G000250;Csa2G010140;Csa3G207350;Csa3G881710;Csa1G013800;Csa4G629450;Csa6G400290;Csa5G614640	K10866+K03655+K03165+K07466+K10875+K10739+K08775+K10740
Sulfur relay system	2	13	0.872975	0.999968	ko04122	Csa6G507040;Csa2G348210	K11996+K14168
Purine metabolism	50	229	0.883128	0.999968	ko00230	Csa5G613510;Csa5G580610;Csa6G449830;Csa7G396400;Csa3G110660;Csa6G449820;Csa2G278160;Csa3G811600;Csa3G038780;Csa5G598760;Csa3G039340;Csa3G588530;Csa6G400300;Csa4G038800;Csa3G736780;Csa5G568310;Csa3G740080;Csa3G824920;Csa7G450680;Csa3G116710;Csa3G043930;Csa5G165290;Csa3G047880;Csa5G615270;Csa1G056970;Csa7G452310;Csa3G150840;Csa5G647530;Csa5G172280;Csa6G405970;Csa3G002300;Csa7G448850;Csa3G684170;Csa…	K00365+K00873+K01509+K01945+K02320+K02999+K01522+K00948+K03018+K03006+K00939+K03002+K14721+K02326+K01835+K00856+K03013+K03005+K00940+K03025+K03027+K02083+K03024+K01239+K06928+K10808+K03015+K00760+K03021+K03004+K00759
C5-Branched dibasic acid metabolism	1	8	0.899668	0.999968	ko00660	Csa5G165170	K01704
Protein export	9	50	0.908151	0.999968	ko03060	Csa4G050230;Csa2G360710;Csa4G625570;Csa4G004920;Csa2G006150;Csa4G638430;Csa1G573670;Csa3G183320;Csa5G440090	K03070+K03100+K10956+K13280+K03116
Pyrimidine metabolism	48	225	0.913502	0.999968	ko00240	Csa2G278160;Csa1G587400;Csa3G811600;Csa3G039340;Csa6G400300;Csa4G038800;Csa3G736780;Csa3G000140;Csa3G824920;Csa7G394680;Csa7G450680;Csa3G116710;Csa3G043930;Csa5G165290;Csa3G047880;Csa5G615270;Csa7G065130;Csa7G452310;Csa3G150840;Csa5G647530;Csa7G448850;Csa3G684170;Csa6G495020;Csa3G127790;Csa3G814400;Csa3G815400;Csa6G452060;Csa4G297440;Csa4G037610;Csa3G597320;Csa2G074250;Csa3G074470;Csa4G169490;Csa…	K02320+K01489+K02999+K03018+K03006+K03002+K14721+K02326+K00384+K03013+K00943+K03005+K00940+K03025+K03027+K01431+K03024+K01240+K01955+K13800+K00761+K10808+K00609+K03015+K09903+K03021+K01937+K00857+K03004
Ribosome biogenesis in eukaryotes	28	138	0.918338	0.999968	ko03008	Csa2G380000;Csa5G471090;Csa4G499330;Csa5G631500;Csa4G022980;Csa7G450640;Csa4G106350;Csa7G387750;Csa2G012150;Csa2G033270;Csa7G004090;Csa6G013340;Csa7G397580;Csa3G036530;Csa1G537520;Csa2G070230;Csa3G133160;Csa5G139450;Csa6G301620;Csa7G066210;Csa3G736870;Csa7G450650;Csa3G257070;Csa3G733360;Csa1G420310;Csa1G046890;Csa7G004080;Csa4G083560	K07936+K12619+K14539+K14537+K14550+K14572+K14290+K14538+K14558+K14573+K07562+K14567+K07179+K14555+K14554+K14521+K03539+K03538+K14575
Carotenoid biosynthesis	29	143	0.92208	0.999968	ko00906	Csa4G056600;Csa4G646170;Csa3G566330;Csa7G448130;Csa2G083740;Csa2G296120;Csa3G730750;Csa2G379880;Csa5G002580;Csa3G646540;Csa3G778280;Csa7G014500;Csa7G414500;Csa3G270280;Csa2G020960;Csa2G296110;Csa7G324140;Csa2G034750;Csa6G423370;Csa6G007420;Csa2G000360;Csa4G269190;Csa2G373590;Csa6G504430;Csa3G075990;Csa6G452040;Csa1G009780;Csa7G291130;Csa3G778290	K09843+K15747+K09841+K00514+K09839+K09838+K06444+K09840
Proteasome	10	57	0.931597	0.999968	ko03050	Csa3G045220;Csa6G512920;Csa6G290910;Csa1G701940;Csa6G382910;Csa6G008680;Csa3G146470;Csa5G643970;Csa3G002700;Csa1G554570	K06699+K03064+K02736+K02729+K02735+K02734+K11599+K02731
Photosynthesis - antenna proteins	2	19	0.968909	0.999968	ko00196	Csa7G033300;Csa2G357290	K08913+K08911
Spliceosome	50	251	0.976161	0.999968	ko03040	Csa7G432440;Csa7G375800;Csa5G650610;Csa2G020930;Csa4G004270;Csa6G087750;Csa2G036090;Csa2G379340;Csa2G075450;Csa5G623590;Csa3G151370;Csa7G431360;Csa5G514500;Csa1G004080;Csa3G172960;Csa2G070310;Csa5G526870;Csa2G172520;Csa5G601580;Csa1G480690;Csa1G682130;Csa7G388420;Csa1G569330;Csa2G386150;Csa3G147740;Csa1G528490;Csa4G097700;Csa1G145960;Csa6G431740;Csa4G056620;Csa2G433930;Csa6G052790;Csa1G682630;Csa…	K12856+K12815+K11984+K12819+K12835+K12827+K12872+K12662+K12829+K12874+K12823+K12860+K03283+K12831+K12839+K12837+K12816+K12881+K12817+K12890+K12897+K12818+K12836+K12843+K12896+K12855+K12622+K12900+K12891+K12624+K12859
Circadian rhythm - mammal	1	13	0.976181	0.999968	ko04710	Csa7G433310	K02295
Protein processing in endoplasmic reticulum	59	293	0.979431	0.999968	ko04141	Csa5G613470;Csa7G073540;Csa2G009390;Csa1G004250;Csa3G020080;Csa2G033940;Csa3G740140;Csa3G783860;Csa5G514500;Csa4G194780;Csa2G070310;Csa3G183950;Csa6G166210;Csa4G337310;Csa6G516760;Csa7G061190;Csa1G467720;Csa6G512920;Csa3G129700;Csa3G147740;Csa1G164690;Csa1G629730;Csa6G399770;Csa5G591720;Csa4G625570;Csa1G505960;Csa4G303700;Csa2G403150;Csa3G733220;Csa3G423790;Csa3G710790;Csa4G646340;Csa6G042400;Csa…	K09503+K10661+K04523+K13525+K13993+K08057+K10601+K03283+K09561+K04079+K08852+K09517+K14007+K10956+K09580+K08860+K10666+K10839+K09518
Basal transcription factors	7	50	0.980602	0.999968	ko03022	Csa3G624050;Csa7G357030;Csa4G415910;Csa4G652030;Csa7G390040;Csa2G003590;Csa7G037630	K03138+K03125+K03124+K03130+K10844+K02202+K03131
RNA degradation	23	130	0.981837	0.999968	ko03018	Csa6G450370;Csa5G471090;Csa2G308350;Csa2G012150;Csa6G076730;Csa4G091940;Csa1G006330;Csa1G014400;Csa3G740070;Csa3G048430;Csa3G781040;Csa7G043600;Csa4G001760;Csa5G593360;Csa1G181360;Csa7G368750;Csa6G425790;Csa6G057110;Csa3G625090;Csa5G613530;Csa3G782700;Csa4G622760;Csa6G052760	K01689+K12619+K12602+K03514+K12603+K10643+K13126+K01148+K08311+K12591+K14442+K12608+K12581+K12622+K12624
SNARE interactions in vesicular transport	9	62	0.9846	0.999968	ko04130	Csa3G778970;Csa3G778960;Csa3G824950;Csa2G420480;Csa3G064180;Csa1G064760;Csa5G633190;Csa4G192200;Csa5G606590	K08488+K08493+K08486+K08503+K08515+K08509
Monoterpenoid biosynthesis	2	22	0.985099	0.999968	ko00902	Csa1G600920;Csa2G299920	K15095+K07385
Photosynthesis	8	59	0.989584	0.999968	ko00195	Csa6G525450;Csa1G163160;Csa7G267900;Csa7G378440;Csa1G066480;Csa1G714680;Csa7G284440;Csa3G119340	K02641+K02639+K03542+K02721+K08901+K02694+K02717+K02113
mRNA surveillance pathway	29	165	0.991287	0.999968	ko03015	Csa1G629070;Csa2G373380;Csa3G750380;Csa1G042640;Csa7G104800;Csa5G497020;Csa7G452330;Csa1G109350;Csa3G019910;Csa3G697930;Csa1G480690;Csa3G740070;Csa7G066320;Csa1G181500;Csa1G268330;Csa1G538270;Csa3G062570;Csa6G505870;Csa3G838780;Csa5G593360;Csa4G026860;Csa3G153750;Csa5G604020;Csa2G379260;Csa5G175910;Csa5G266820;Csa3G782700;Csa6G052760;Csa3G889750	K14409+K14376+K14400+K14407+K14327+K15541+K14396+K12881+K13126+K14294+K14411+K14405+K14404+K14962+K14416+K04382+K11584+K14326
Aminoacyl-tRNA biosynthesis	10	72	0.992854	0.999968	ko00970	Csa1G561380;Csa2G059840;Csa1G084310;Csa2G271450;CsaUNG008810;Csa7G027880;Csa2G120970;Csa3G889830;Csa4G495210;Csa4G650170	K01885+K04567+K01869+K01886+K01883+K01874+K01875+K02433+K01868
Cutin, suberine and wax biosynthesis	12	85	0.99513	0.999968	ko00073	Csa1G144330;Csa7G420770;Csa7G073550;Csa3G848300;Csa7G198310;Csa2G435540;Csa2G361880;Csa7G343340;Csa1G498810;Csa1G050210;Csa5G139780;Csa1G294020	K13356+K15402+K15406+K15403+K13407+K15399+K15400+K15404
N-Glycan biosynthesis	5	46	0.995159	0.999968	ko00510	Csa5G181500;Csa7G396360;Csa6G080410;Csa4G296040;Csa7G074990	K00729+K03845+K03849+K03850+K03843
RNA transport	47	268	0.998731	0.999968	ko03013	Csa1G537630;Csa2G380000;Csa1G257340;Csa7G044260;Csa1G538140;Csa4G106350;Csa3G038760;Csa3G848120;Csa7G209580;Csa5G497020;Csa7G252150;Csa6G013340;Csa2G373560;Csa1G015840;Csa5G154790;Csa1G480690;Csa4G639840;Csa3G740070;Csa7G066320;Csa6G052120;Csa1G600810;Csa3G119610;Csa3G077610;Csa4G008810;Csa7G251650;Csa5G593360;Csa5G139450;Csa6G301620;Csa5G647300;Csa3G736870;Csa2G150000;Csa3G149360;Csa2G263960;Csa…	K03254+K07936+K03260+K03113+K14290+K03257+K14327+K09291+K07562+K14304+K03680+K03239+K12881+K14292+K13126+K14294+K00974+K03241+K14297+K03539+K03538+K14303+K14319+K14311+K14326+K14321+K14300
Ribosome	49	309	0.999968	0.999968	ko03010	Csa3G403970;Csa6G382970;Csa3G563300;Csa3G783860;Csa3G116860;Csa3G127210;Csa2G171870;Csa6G088070;Csa1G481220;Csa3G143520;Csa4G062360;Csa2G173070;Csa1G448970;Csa3G176340;Csa5G178720;Csa5G505240;Csa1G629730;Csa5G638420;Csa3G483790;Csa7G281390;Csa7G397560;Csa2G000610;Csa3G121780;Csa4G153800;Csa3G134700;Csa1G575140;Csa5G496500;Csa6G309950;Csa4G000930;Csa2G223690;Csa3G154280;Csa3G727930;Csa1G448420;Csa…	K02938+K02995+K02936+K02942+K02868+K02894+K02957+K02958+K02901+K02875+K02882+K02969+K02918+K02893+K02966+K02922+K02987+K02891+K02983+K02934+K02866+K02973+K02905+K02980+K02895+K02971+K02879+K02899+K02996+K02923+K02965+K02927+K02931+K02961+K02904+K02913+K02885+K02924
