# Supplementary material for: Integrated analysis of transcriptome and microRNAs associated with exogenous calcium-mediated enhancement of hypoxic tolerance in cucumber seedlings (Cucumis sativus L.)
Source: Front Plant Sci. 2023 Jan 4;13:994268. doi: 10.3389/fpls.2022.994268 (PMC9846352; doi:10.3389/fpls.2022.994268)
Supplement: Supplementary file 6 [file Table_6.xlsx]

## Sheet: known–miRNA
pairwise	miR-name	CK1-total-reads	CA2-total-reads	CK1-expressed	CA2-expressed	CK1-std	CA2-std	fold-change(log2 CK1/CA2)	p-value	sig-lable
CK1-CA2	miR166a-3p	15891016	14039444	0	12787	0.01	910.791	-16.4748	0	**
CK1-CA2	miR1869	15891016	14039444	0	9232	0.01	657.576	-16.0049	0	**
CK1-CA2	miR5236a	15891016	14039444	0	324	0.01	23.0778	-11.1723	2.84e-107	**
CK1-CA2	miR408-5p	15891016	14039444	0	77	0.01	5.4845	-9.09922	4.54e-26	**
CK1-CA2	miR845	15891016	14039444	0	70	0.01	4.986	-8.96174	9.1e-24	**
CK1-CA2	miR8652	15891016	14039444	0	37	0.01	2.6354	-8.04188	6.43e-13	**
CK1-CA2	miR398b	15891016	14039444	317	1191	19.9484	84.8324	-2.08834	4.51e-144	**
CK1-CA2	miR3630-3p	15891016	14039444	214	605	13.4667	43.0929	-1.67805	2.15e-55	**
CK1-CA2	miR9732	15891016	14039444	1412	3555	88.8552	253.215	-1.51084	1.26e-271	**
CK1-CA2	miR398a-3p	15891016	14039444	38	78	2.3913	5.5558	-1.2162	1.09e-05	**
CK1-CA2	miR408-3p	15891016	14039444	40	62	2.5171	4.4161	-0.81101	0.00506998
CK1-CA2	miR7741-5p.1	15891016	14039444	83	120	5.2231	8.5473	-0.710562	0.000500436
CK1-CA2	miR1026a	15891016	14039444	11592	14524	729.469	1034.51	-0.504035	1.61e-174
CK1-CA2	miR7984a	15891016	14039444	22509	27921	1416.46	1988.75	-0.489574	2.42355187249431e-316
CK1-CA2	miR390a-3p	15891016	14039444	92	110	5.7894	7.8351	-0.436538	0.0318075
CK1-CA2	miR9484	15891016	14039444	10778	12569	678.245	895.263	-0.400506	1.24e-99
CK1-CA2	miR2118-5p	15891016	14039444	18538	21493	1166.57	1530.9	-0.392107	1.72e-162
CK1-CA2	miR1520n	15891016	14039444	40279	44956	2534.7	3202.12	-0.337211	6.75e-255
CK1-CA2	miR171b-3p	15891016	14039444	76	84	4.7826	5.9831	-0.323098	0.15641
CK1-CA2	miR9552b-3p	15891016	14039444	13657	14848	859.416	1057.59	-0.299354	1.19e-68
CK1-CA2	miR5386	15891016	14039444	5830	6105	366.874	434.846	-0.245221	1.65e-20
CK1-CA2	miR159a	15891016	14039444	17878	18709	1125.04	1332.6	-0.244273	5.94e-59
CK1-CA2	miR6478	15891016	14039444	4485	4630	282.235	329.785	-0.22463	1.07e-13
CK1-CA2	miR6300	15891016	14039444	31081	31642	1955.88	2253.79	-0.204533	1.76e-70
CK1-CA2	miR7696a-3p	15891016	14039444	40762	39414	2565.1	2807.38	-0.130209	2.38e-37
CK1-CA2	miR167b-3p	15891016	14039444	52	50	3.2723	3.5614	-0.122139	0.665035
CK1-CA2	miR159b-3p	15891016	14039444	4420	4208	278.145	299.727	-0.107814	0.000522579
CK1-CA2	miR7532a	15891016	14039444	32077	29734	2018.56	2117.89	-0.0692999	2.45e-09
CK1-CA2	miR5559-5p	15891016	14039444	12646	11608	795.796	826.813	-0.0551639	0.00293695
CK1-CA2	miR7750-5p	15891016	14039444	3163	2884	199.043	205.421	-0.0455028	0.220332
CK1-CA2	miR5054	15891016	14039444	377	329	23.7241	23.434	0.0177501	0.872986
CK1-CA2	miR2916	15891016	14039444	10520	9130	662.009	650.311	0.0257223	0.212711
CK1-CA2	miR894	15891016	14039444	536	459	33.7298	32.6936	0.0450155	0.625623
CK1-CA2	miR4388	15891016	14039444	94	80	5.9153	5.6982	0.0539451	0.811251
CK1-CA2	miR396f	15891016	14039444	3770	3158	237.241	224.938	0.0768279	0.0272441
CK1-CA2	miR2617a	15891016	14039444	26685	22231	1679.25	1583.47	0.0847306	9.63e-11
CK1-CA2	miR858	15891016	14039444	519	420	32.66	29.9157	0.126622	0.181701
CK1-CA2	miR393a	15891016	14039444	131	104	8.2437	7.4077	0.154266	0.418985
CK1-CA2	miR167d-5p	15891016	14039444	3230	2541	203.26	180.99	0.167412	1.17e-05
CK1-CA2	miR3630-5p	15891016	14039444	109	85	6.8592	6.0544	0.180056	0.392021
CK1-CA2	miR5077	15891016	14039444	1980	1534	124.599	109.264	0.189476	0.000109481
CK1-CA2	miR396a-3p	15891016	14039444	576	434	36.2469	30.9129	0.229649	0.012132
CK1-CA2	miR319a-3p	15891016	14039444	898	653	56.5099	46.5118	0.280907	0.000145306
CK1-CA2	miR319a	15891016	14039444	371	269	23.3465	19.1603	0.285086	0.0133952
CK1-CA2	miR7767-5p	15891016	14039444	727	522	45.7491	37.181	0.299178	0.000285505
CK1-CA2	miR156k	15891016	14039444	735	527	46.2525	37.5371	0.301214	0.00024106
CK1-CA2	miR390a-5p	15891016	14039444	135	96	8.4954	6.8379	0.313129	0.104267
CK1-CA2	miR171f	15891016	14039444	221	157	13.9072	11.1828	0.314551	0.0364138
CK1-CA2	miR477-5p	15891016	14039444	169	120	10.6349	8.5473	0.315266	0.0670248
CK1-CA2	miR165a-3p	15891016	14039444	175	121	11.0125	8.6186	0.353617	0.0377856
CK1-CA2	miR2950-3p	15891016	14039444	32	21	2.0137	1.4958	0.428931	0.296168
CK1-CA2	miR530b	15891016	14039444	141	92	8.8729	6.553	0.43725	0.023192
CK1-CA2	miR2950-5p	15891016	14039444	116	73	7.2997	5.1996	0.489437	0.0225039
CK1-CA2	miR166m	15891016	14039444	2091	1312	131.584	93.451	0.4937	9.4e-23
CK1-CA2	miR5059	15891016	14039444	124	77	7.8032	5.4845	0.508706	0.014499
CK1-CA2	miR156b-3p	15891016	14039444	161	99	10.1315	7.0516	0.522825	0.00424243
CK1-CA2	miR8175	15891016	14039444	1223	748	76.9617	53.2785	0.530587	1.1e-15
CK1-CA2	miR5139	15891016	14039444	2728	1659	171.669	118.167	0.538804	6.26e-34
CK1-CA2	miR164a	15891016	14039444	201	114	12.6487	8.12	0.639437	0.000127281
CK1-CA2	miR5813	15891016	14039444	42360	22318	2665.66	1589.66	0.745769	0
CK1-CA2	miR172a	15891016	14039444	76	39	4.7826	2.7779	0.7838	0.00508492
CK1-CA2	miR162a-3p	15891016	14039444	1723	866	108.426	61.6834	0.813757	8.08e-44
CK1-CA2	miR169v	15891016	14039444	68	34	4.2791	2.4217	0.821287	0.00585203
CK1-CA2	miR394a	15891016	14039444	122	60	7.6773	4.2737	0.845113	0.000146039
CK1-CA2	miR393a-3p	15891016	14039444	23	11	1.4474	0.7835	0.885459	0.0930935
CK1-CA2	miR168a-3p	15891016	14039444	214	102	13.4667	7.2652	0.890322	1.38e-07
CK1-CA2	miR164c-3p	15891016	14039444	227	103	14.2848	7.3365	0.961317	7.19e-09
CK1-CA2	miR399a	15891016	14039444	49	21	3.0835	1.4958	1.04365	0.00438516	**
CK1-CA2	miR168a-5p	15891016	14039444	183	78	11.5159	5.5558	1.05156	2.27e-08	**
CK1-CA2	miR160a-5p	15891016	14039444	551	221	34.6737	15.7414	1.13928	3.38e-25	**
CK1-CA2	miR827	15891016	14039444	46	11	2.8947	0.7835	1.88541	1.75e-05	**
CK1-CA2	miR9563b-5p	15891016	14039444	136	30	8.5583	2.1368	2.00187	8.76e-15	**
CK1-CA2	miR162a-5p	15891016	14039444	146	30	9.1876	2.1368	2.10424	1.03e-16	**
CK1-CA2	miR827-3p	15891016	14039444	257	52	16.1727	3.7039	2.12644	1.12e-28	**
CK1-CA2	miR7129	15891016	14039444	177	12	11.1384	0.8547	3.70398	9.07e-35	**
CK1-CA2	miR2607	15891016	14039444	32	0	2.0137	0.01	7.6537	1.69e-09	**
CK1-CA2	miR2649	15891016	14039444	33	0	2.0766	0.01	7.69808	8.96e-10	**
CK1-CA2	miR6114-5p	15891016	14039444	392	0	24.668	0.01	11.2684	1.74e-108	**
CK1-CA2	miR7732-3p	15891016	14039444	2455	0	154.49	0.01	13.9152	0	**
CK1-CA2	miR7545	15891016	14039444	4055	0	255.176	0.01	14.6392	0	**
CK1-CA2	miR7503	15891016	14039444	4969	0	312.692	0.01	14.9325	0	**
CK1-CA2	miR8165	15891016	14039444	6257	0	393.745	0.01	15.265	0	**
CK1-CA2	miR4994-3p	15891016	14039444	13239	0	833.112	0.01	16.3462	0	**
CK1-CA2	miR166h-3p	15891016	14039444	17939	0	1128.88	0.01	16.7845	0	**
CK1-CA2	miR2199	15891016	14039444	21141	0	1330.37	0.01	17.0215	0	**
CK1-CA2	miR3932b-5p	15891016	14039444	94830	0	5967.52	0.01	19.1868	0	**
pairwise	miR-name	H1-total-reads	CA2-total-reads	H1-expressed	CA2-expressed	H1-std	CA2-std	fold-change(log2 H1/CA2)	p-value	sig-lable
H1-CA2	miR2617a	15601081	14039444	0	22231	0.01	1583.47	-17.2727	0	**
H1-CA2	miR1869	15601081	14039444	0	9232	0.01	657.576	-16.0049	0	**
H1-CA2	miR5236a	15601081	14039444	0	324	0.01	23.0778	-11.1723	6.71e-106	**
H1-CA2	miR164c-3p	15601081	14039444	0	103	0.01	7.3365	-9.51895	3.54e-34	**
H1-CA2	miR3630-5p	15601081	14039444	0	85	0.01	6.0544	-9.24184	2.46e-28	**
H1-CA2	miR398a-3p	15601081	14039444	0	78	0.01	5.5558	-9.11785	4.6e-26	**
H1-CA2	miR3630-3p	15601081	14039444	210	605	13.4606	43.0929	-1.67871	7.23e-55	**
H1-CA2	miR9732	15601081	14039444	1872	3555	119.992	253.215	-1.07743	2.82e-159	**
H1-CA2	miR5054	15601081	14039444	204	329	13.076	23.434	-0.841682	2.97e-11
H1-CA2	miR398b	15601081	14039444	791	1191	50.7016	84.8324	-0.742584	6.99e-30
H1-CA2	miR5386	15601081	14039444	4640	6105	297.415	434.846	-0.548027	1.16e-85
H1-CA2	miR171b-3p	15601081	14039444	64	84	4.1023	5.9831	-0.54446	0.0223679
H1-CA2	miR5559-5p	15601081	14039444	9617	11608	616.432	826.813	-0.423621	3.53e-101
H1-CA2	miR9484	15601081	14039444	10563	12569	677.068	895.263	-0.40301	7.05e-100
H1-CA2	miR2950-3p	15601081	14039444	18	21	1.1538	1.4958	-0.374524	0.418497
H1-CA2	miR394a	15601081	14039444	53	60	3.3972	4.2737	-0.331139	0.222668
H1-CA2	miR894	15601081	14039444	409	459	26.2161	32.6936	-0.318555	0.00114981
H1-CA2	miR5077	15601081	14039444	1378	1534	88.3272	109.264	-0.306883	9.65e-09
H1-CA2	miR6300	15601081	14039444	28443	31642	1823.14	2253.79	-0.305927	8.97e-149
H1-CA2	miR8175	15601081	14039444	678	748	43.4585	53.2785	-0.293915	0.000120398
H1-CA2	miR7750-5p	15601081	14039444	2616	2884	167.681	205.421	-0.292868	5.29e-14
H1-CA2	miR530b	15601081	14039444	84	92	5.3842	6.553	-0.283424	0.192379
H1-CA2	miR9552b-3p	15601081	14039444	13992	14848	896.861	1057.59	-0.237827	1.67e-44
H1-CA2	miR2916	15601081	14039444	8641	9130	553.872	650.311	-0.231577	1.05e-26
H1-CA2	miR1520n	15601081	14039444	43198	44956	2768.91	3202.12	-0.209709	3.03e-103
H1-CA2	miR5139	15601081	14039444	1605	1659	102.877	118.167	-0.199901	7.56e-05
H1-CA2	miR7532a	15601081	14039444	29148	29734	1868.33	2117.89	-0.180877	3.08e-52
H1-CA2	miR2118-5p	15601081	14039444	21438	21493	1374.14	1530.9	-0.155857	4.58e-29
H1-CA2	miR167d-5p	15601081	14039444	2834	2541	181.654	180.99	0.00528314	0.894138
H1-CA2	miR408-3p	15601081	14039444	70	62	4.4869	4.4161	0.0229462	0.932554
H1-CA2	miR408-5p	15601081	14039444	87	77	5.5765	5.4845	0.0239998	0.919973
H1-CA2	miR2950-5p	15601081	14039444	83	73	5.3201	5.1996	0.0330527	0.891289
H1-CA2	miR5059	15601081	14039444	88	77	5.6406	5.4845	0.0404885	0.862034
H1-CA2	miR7741-5p.1	15601081	14039444	138	120	8.8455	8.5473	0.0494749	0.787278
H1-CA2	miR1026a	15601081	14039444	16816	14524	1077.87	1034.51	0.0592355	0.000288017
H1-CA2	miR7696a-3p	15601081	14039444	48011	39414	3077.41	2807.38	0.132497	1.05e-41
H1-CA2	miR396f	15601081	14039444	3879	3158	248.637	224.938	0.144513	2.86e-05
H1-CA2	miR390a-3p	15601081	14039444	139	110	8.9096	7.8351	0.185409	0.31611
H1-CA2	miR160a-5p	15601081	14039444	280	221	17.9475	15.7414	0.189219	0.145386
H1-CA2	miR7767-5p	15601081	14039444	668	522	42.8175	37.181	0.203635	0.0155646
H1-CA2	miR845	15601081	14039444	92	70	5.897	4.986	0.242098	0.292713
H1-CA2	miR393a	15601081	14039444	139	104	8.9096	7.4077	0.266335	0.155234
H1-CA2	miR5813	15601081	14039444	30398	22318	1948.45	1589.66	0.293608	6.08e-119
H1-CA2	miR7984a	15601081	14039444	38629	27921	2476.05	1988.75	0.316174	5.86e-173
H1-CA2	miR159a	15601081	14039444	26446	18709	1695.14	1332.6	0.347157	1.42e-141
H1-CA2	miR168a-5p	15601081	14039444	113	78	7.2431	5.5558	0.382613	0.0713879
H1-CA2	miR858	15601081	14039444	614	420	39.3562	29.9157	0.395688	1.32e-05
H1-CA2	miR6478	15601081	14039444	7124	4630	456.635	329.785	0.469515	8.06e-68
H1-CA2	miR164a	15601081	14039444	176	114	11.2813	8.12	0.474382	0.00593119
H1-CA2	miR169v	15601081	14039444	54	34	3.4613	2.4217	0.515294	0.102919
H1-CA2	miR172a	15601081	14039444	62	39	3.9741	2.7779	0.516634	0.0793807
H1-CA2	miR159b-3p	15601081	14039444	6784	4208	434.842	299.727	0.536841	4.75e-82
H1-CA2	miR165a-3p	15601081	14039444	198	121	12.6914	8.6186	0.558326	0.000708518
H1-CA2	miR477-5p	15601081	14039444	206	120	13.2042	8.5473	0.627456	0.00012542
H1-CA2	miR319a-3p	15601081	14039444	1129	653	72.3668	46.5118	0.637731	6.81e-20
H1-CA2	miR4388	15601081	14039444	143	80	9.166	5.6982	0.685786	0.000555084
H1-CA2	miR162a-5p	15601081	14039444	54	30	3.4613	2.1368	0.695862	0.0327844
H1-CA2	miR319a	15601081	14039444	487	269	31.2158	19.1603	0.704156	6.15e-11
H1-CA2	miR166a-3p	15601081	14039444	23284	12787	1492.46	910.791	0.712501	0
H1-CA2	miR399a	15601081	14039444	39	21	2.4998	1.4958	0.740895	0.0562942
H1-CA2	miR167b-3p	15601081	14039444	93	50	5.9611	3.5614	0.743134	0.00287693
H1-CA2	miR171f	15601081	14039444	293	157	18.7807	11.1828	0.747969	9.15e-08
H1-CA2	miR390a-5p	15601081	14039444	182	96	11.6659	6.8379	0.770672	1.59e-05
H1-CA2	miR156k	15601081	14039444	1017	527	65.1878	37.5371	0.796285	6.84e-26
H1-CA2	miR156b-3p	15601081	14039444	210	99	13.4606	7.0516	0.93272	4.87e-08
H1-CA2	miR162a-3p	15601081	14039444	1906	866	122.171	61.6834	0.985948	1.02e-66
H1-CA2	miR827	15601081	14039444	27	11	1.7306	0.7835	1.14327	0.023302	*
H1-CA2	miR166m	15601081	14039444	3302	1312	211.652	93.451	1.17941	4.97e-152	**
H1-CA2	miR8652	15601081	14039444	96	37	6.1534	2.6354	1.22336	4.6e-06	**
H1-CA2	miR827-3p	15601081	14039444	149	52	9.5506	3.7039	1.36655	4.6e-10	**
H1-CA2	miR396a-3p	15601081	14039444	1339	434	85.8274	30.9129	1.47323	1.39e-87	**
H1-CA2	miR168a-3p	15601081	14039444	323	102	20.7037	7.2652	1.51081	3.67e-23	**
H1-CA2	miR9563b-5p	15601081	14039444	118	30	7.5636	2.1368	1.82362	8.82e-12	**
H1-CA2	miR7129	15601081	14039444	53	12	3.3972	0.8547	1.99086	1.46e-06	**
H1-CA2	miR1521b	15601081	14039444	18	0	1.1538	0.01	6.85025	1.01e-05	**
H1-CA2	miR2649	15601081	14039444	19	0	1.2179	0.01	6.92825	5.33e-06	**
H1-CA2	miR477-3p	15601081	14039444	22	0	1.4102	0.01	7.13976	7.77e-07	**
H1-CA2	miR1515	15601081	14039444	23	0	1.4743	0.01	7.20389	4.09e-07	**
H1-CA2	miR9730	15601081	14039444	28	0	1.7947	0.01	7.4876	1.65e-08	**
H1-CA2	miR5777	15601081	14039444	32	0	2.0511	0.01	7.68025	1.27e-09	**
H1-CA2	miR5721	15601081	14039444	36	0	2.3075	0.01	7.85019	9.73e-11	**
H1-CA2	miR2607	15601081	14039444	44	0	2.8203	0.01	8.1397	5.73e-13	**
H1-CA2	miR398b-3p	15601081	14039444	45	0	2.8844	0.01	8.17213	3.02e-13	**
H1-CA2	miR6447	15601081	14039444	49	0	3.1408	0.01	8.29499	2.31e-14	**
H1-CA2	miR6426a	15601081	14039444	77	0	4.9356	0.01	8.94708	3.63e-22	**
H1-CA2	miR164g-3p	15601081	14039444	88	0	5.6406	0.01	9.1397	3.12e-25	**
H1-CA2	miR4384	15601081	14039444	124	0	7.9482	0.01	9.63448	2.88e-35	**
H1-CA2	miR5083	15601081	14039444	141	0	9.0378	0.01	9.81983	5.26e-40	**
H1-CA2	miR9408-3p	15601081	14039444	156	0	9.9993	0.01	9.96568	3.47e-44	**
H1-CA2	miR8155	15601081	14039444	207	0	13.2683	0.01	10.3738	2.11e-58	**
H1-CA2	miR7783-3p	15601081	14039444	265	0	16.986	0.01	10.7301	1.44e-74	**
H1-CA2	miR7484n	15601081	14039444	337	0	21.6011	0.01	11.0769	1.23e-94	**
H1-CA2	miR6288b-3p	15601081	14039444	510	0	32.69	0.01	11.6746	7.4e-143	**
H1-CA2	miR6114-5p	15601081	14039444	670	0	42.9457	0.01	12.0683	1.87e-187	**
H1-CA2	miR5568g-3p	15601081	14039444	1604	0	102.813	0.01	13.3277	0	**
H1-CA2	miR2938	15601081	14039444	6656	0	426.637	0.01	15.3807	0	**
H1-CA2	miR2199	15601081	14039444	24378	0	1562.58	0.01	17.2536	0	**
H1-CA2	miR3932b-5p	15601081	14039444	80196	0	5140.41	0.01	18.9715	0	**
pairwise	miR-name	H1-total-reads	CK1-total-reads	H1-expressed	CK1-expressed	H1-std	CK1-std	fold-change(log2 H1/CK1)	p-value	sig-lable
H1-CK1	miR2617a	15601081	15891016	0	26685	0.01	1679.25	-17.3575	0	**
H1-CK1	miR166h-3p	15601081	15891016	0	17939	0.01	1128.88	-16.7845	0	**
H1-CK1	miR4994-3p	15601081	15891016	0	13239	0.01	833.112	-16.3462	0	**
H1-CK1	miR8165	15601081	15891016	0	6257	0.01	393.745	-15.265	0	**
H1-CK1	miR7503	15601081	15891016	0	4969	0.01	312.692	-14.9325	0	**
H1-CK1	miR7545	15601081	15891016	0	4055	0.01	255.176	-14.6392	0	**
H1-CK1	miR7732-3p	15601081	15891016	0	2455	0.01	154.49	-13.9152	0	**
H1-CK1	miR164c-3p	15601081	15891016	0	227	0.01	14.2848	-10.4803	3.75e-68	**
H1-CK1	miR3630-5p	15601081	15891016	0	109	0.01	6.8592	-9.4219	4.22e-33	**
H1-CK1	miR398a-3p	15601081	15891016	0	38	0.01	2.3913	-7.90165	5.2e-12	**
H1-CK1	miR393a-3p	15601081	15891016	0	23	0.01	1.4474	-7.17732	1.49e-07	**
H1-CK1	miR7129	15601081	15891016	53	177	3.3972	11.1384	-1.71312	1.74e-16	**
H1-CK1	miR162a-5p	15601081	15891016	54	146	3.4613	9.1876	-1.40837	9.12e-11	**
H1-CK1	miR394a	15601081	15891016	53	122	3.3972	7.6773	-1.17625	2.63e-07	**
H1-CK1	miR160a-5p	15601081	15891016	280	551	17.9475	34.6737	-0.950059	3.04e-20
H1-CK1	miR5054	15601081	15891016	204	377	13.076	23.7241	-0.859432	2.49e-12
H1-CK1	miR8175	15601081	15891016	678	1223	43.4585	76.9617	-0.824502	3.71e-34
H1-CK1	miR2950-3p	15601081	15891016	18	32	1.1538	2.0137	-0.803456	0.0569037
H1-CK1	miR2649	15601081	15891016	19	33	1.2179	2.0766	-0.769828	0.0622624
H1-CK1	miR827-3p	15601081	15891016	149	257	9.5506	16.1727	-0.759897	2e-07
H1-CK1	miR827	15601081	15891016	27	46	1.7306	2.8947	-0.742142	0.0323914
H1-CK1	miR5139	15601081	15891016	1605	2728	102.877	171.669	-0.738705	1.52e-61
H1-CK1	miR530b	15601081	15891016	84	141	5.3842	8.8729	-0.720674	0.000239777
H1-CK1	miR168a-5p	15601081	15891016	113	183	7.2431	11.5159	-0.668948	8.79e-05
H1-CK1	miR5077	15601081	15891016	1378	1980	88.3272	124.599	-0.496359	4.94e-23
H1-CK1	miR5059	15601081	15891016	88	124	5.6406	7.8032	-0.468217	0.019416
H1-CK1	miR2950-5p	15601081	15891016	83	116	5.3201	7.2997	-0.456384	0.027261
H1-CK1	miR5813	15601081	15891016	30398	42360	1948.45	2665.66	-0.452161	0
H1-CK1	miR5559-5p	15601081	15891016	9617	12646	616.432	795.796	-0.368457	3.65e-80
H1-CK1	miR894	15601081	15891016	409	536	26.2161	33.7298	-0.363571	0.000117057
H1-CK1	miR169v	15601081	15891016	54	68	3.4613	4.2791	-0.305993	0.245788
H1-CK1	miR5386	15601081	15891016	4640	5830	297.415	366.874	-0.302806	1.01e-26
H1-CK1	miR399a	15601081	15891016	39	49	2.4998	3.0835	-0.302756	0.330501
H1-CK1	miR172a	15601081	15891016	62	76	3.9741	4.7826	-0.267167	0.280539
H1-CK1	miR2916	15601081	15891016	8641	10520	553.872	662.009	-0.257299	7.86e-35
H1-CK1	miR7750-5p	15601081	15891016	2616	3163	167.681	199.043	-0.247366	7.99e-11
H1-CK1	miR171b-3p	15601081	15891016	64	76	4.1023	4.7826	-0.221362	0.367512
H1-CK1	miR3932b-5p	15601081	15891016	80196	94830	5140.41	5967.52	-0.215248	5.01e-213
H1-CK1	miR9563b-5p	15601081	15891016	118	136	7.5636	8.5583	-0.178251	0.326985
H1-CK1	miR164a	15601081	15891016	176	201	11.2813	12.6487	-0.165056	0.268293
H1-CK1	miR167d-5p	15601081	15891016	2834	3230	181.654	203.26	-0.162129	1.24e-05
H1-CK1	miR7532a	15601081	15891016	29148	32077	1868.33	2018.56	-0.111577	1.16e-21
H1-CK1	miR6300	15601081	15891016	28443	31081	1823.14	1955.88	-0.101394	1.05e-17
H1-CK1	miR7767-5p	15601081	15891016	668	727	42.8175	45.7491	-0.0955428	0.216739
H1-CK1	miR9484	15601081	15891016	10563	10778	677.068	678.245	-0.00250449	0.899172
H1-CK1	miR3630-3p	15601081	15891016	210	214	13.4606	13.4667	-0.00065364	0.996745
H1-CK1	miR9552b-3p	15601081	15891016	13992	13657	896.861	859.416	0.0615269	0.000391722
H1-CK1	miR396f	15601081	15891016	3879	3770	248.637	237.241	0.0676853	0.0402166
H1-CK1	miR393a	15601081	15891016	139	131	8.9096	8.2437	0.112069	0.523769
H1-CK1	miR1520n	15601081	15891016	43198	40279	2768.91	2534.7	0.127502	2.61e-37
H1-CK1	miR162a-3p	15601081	15891016	1906	1723	122.171	108.426	0.172191	0.000327406
H1-CK1	miR165a-3p	15601081	15891016	198	175	12.6914	11.0125	0.204709	0.171458
H1-CK1	miR2199	15601081	15891016	24378	21141	1562.58	1330.37	0.232102	7.22e-66
H1-CK1	miR2118-5p	15601081	15891016	21438	18538	1374.14	1166.57	0.23625	4.3e-60
H1-CK1	miR7696a-3p	15601081	15891016	48011	40762	3077.41	2565.1	0.262706	1.48e-161
H1-CK1	miR858	15601081	15891016	614	519	39.3562	32.66	0.269066	0.00173335
H1-CK1	miR477-5p	15601081	15891016	206	169	13.2042	10.6349	0.31219	0.0368192
H1-CK1	miR319a-3p	15601081	15891016	1129	898	72.3668	56.5099	0.356824	2.87e-08
H1-CK1	miR156b-3p	15601081	15891016	210	161	13.4606	10.1315	0.409895	0.00650635
H1-CK1	miR319a	15601081	15891016	487	371	31.2158	23.3465	0.41907	2.31e-05
H1-CK1	miR9732	15601081	15891016	1872	1412	119.992	88.8552	0.433406	1.07e-17
H1-CK1	miR171f	15601081	15891016	293	221	18.7807	13.9072	0.433419	0.000708926
H1-CK1	miR390a-5p	15601081	15891016	182	135	11.6659	8.4954	0.457544	0.00505049
H1-CK1	miR2607	15601081	15891016	44	32	2.8203	2.0137	0.486	0.147142
H1-CK1	miR156k	15601081	15891016	1017	735	65.1878	46.2525	0.495071	9.72e-13
H1-CK1	miR1026a	15601081	15891016	16816	11592	1077.87	729.469	0.56327	1.55e-233
H1-CK1	miR159a	15601081	15891016	26446	17878	1695.14	1125.04	0.59143	0
H1-CK1	miR168a-3p	15601081	15891016	323	214	20.7037	13.4667	0.620492	8.31e-07
H1-CK1	miR390a-3p	15601081	15891016	139	92	8.9096	5.7894	0.621947	0.00121554
H1-CK1	miR4388	15601081	15891016	143	94	9.166	5.9153	0.631841	0.000874211
H1-CK1	miR159b-3p	15601081	15891016	6784	4420	434.842	278.145	0.644655	5.68e-121
H1-CK1	miR166m	15601081	15891016	3302	2091	211.652	131.584	0.685712	1.51e-66
H1-CK1	miR6478	15601081	15891016	7124	4485	456.635	282.235	0.694145	2.12e-144
H1-CK1	miR7741-5p.1	15601081	15891016	138	83	8.8455	5.2231	0.760037	0.000120111
H1-CK1	miR6114-5p	15601081	15891016	670	392	42.9457	24.668	0.799873	7.03e-19
H1-CK1	miR7984a	15601081	15891016	38629	22509	2476.05	1416.46	0.805748	0
H1-CK1	miR408-3p	15601081	15891016	70	40	4.4869	2.5171	0.833956	0.00307927
H1-CK1	miR167b-3p	15601081	15891016	93	52	5.9611	3.2723	0.865274	0.000423705
H1-CK1	miR396a-3p	15601081	15891016	1339	576	85.8274	36.2469	1.24358	5.24e-73	**
H1-CK1	miR398b	15601081	15891016	791	317	50.7016	19.9484	1.34576	2.4e-49	**
H1-CK1	miR1521b	15601081	15891016	18	0	1.1538	0.01	6.85025	3.2e-06	**
H1-CK1	miR477-3p	15601081	15891016	22	0	1.4102	0.01	7.13976	1.93e-07	**
H1-CK1	miR1515	15601081	15891016	23	0	1.4743	0.01	7.20389	9.55e-08	**
H1-CK1	miR9730	15601081	15891016	28	0	1.7947	0.01	7.4876	2.85e-09	**
H1-CK1	miR5777	15601081	15891016	32	0	2.0511	0.01	7.68025	1.72e-10	**
H1-CK1	miR5721	15601081	15891016	36	0	2.3075	0.01	7.85019	1.03e-11	**
H1-CK1	miR398b-3p	15601081	15891016	45	0	2.8844	0.01	8.17213	1.86e-14	**
H1-CK1	miR6447	15601081	15891016	49	0	3.1408	0.01	8.29499	1.12e-15	**
H1-CK1	miR6426a	15601081	15891016	77	0	4.9356	0.01	8.94708	3.22e-24	**
H1-CK1	miR408-5p	15601081	15891016	87	0	5.5765	0.01	9.12322	2.86e-27	**
H1-CK1	miR164g-3p	15601081	15891016	88	0	5.6406	0.01	9.1397	1.42e-27	**
H1-CK1	miR845	15601081	15891016	92	0	5.897	0.01	9.20384	8.54e-29	**
H1-CK1	miR8652	15601081	15891016	96	0	6.1534	0.01	9.26524	5.15e-30	**
H1-CK1	miR4384	15601081	15891016	124	0	7.9482	0.01	9.63448	1.48e-38	**
H1-CK1	miR5083	15601081	15891016	141	0	9.0378	0.01	9.81983	9.65e-44	**
H1-CK1	miR9408-3p	15601081	15891016	156	0	9.9993	0.01	9.96568	2.56e-48	**
H1-CK1	miR8155	15601081	15891016	207	0	13.2683	0.01	10.3738	7.1e-64	**
H1-CK1	miR7783-3p	15601081	15891016	265	0	16.986	0.01	10.7301	1.44e-81	**
H1-CK1	miR7484n	15601081	15891016	337	0	21.6011	0.01	11.0769	1.57e-103	**
H1-CK1	miR6288b-3p	15601081	15891016	510	0	32.69	0.01	11.6746	2.64e-156	**
H1-CK1	miR5568g-3p	15601081	15891016	1604	0	102.813	0.01	13.3277	0	**
H1-CK1	miR2938	15601081	15891016	6656	0	426.637	0.01	15.3807	0	**
H1-CK1	miR166a-3p	15601081	15891016	23284	0	1492.46	0.01	17.1873	0	**

## Sheet: novel-miRNA
pairwise	miR-name	CK1-total-reads	H1-total-reads	CK1-expressed	H1-expressed	CK1-std	H1-std	fold-change(log2 H1/CK1)	p-value	sig-lable
CK1-H1	novel_mir_23	15891016	15601081	0	293	0.01	18.7807	10.875	4.14233e-90	**
CK1-H1	novel_mir_74	15891016	15601081	0	201	0.01	12.8837	10.3313	4.80351e-62	**
CK1-H1	novel_mir_81	15891016	15601081	0	41	0.01	2.628	8.03782	3.08362e-13	**
CK1-H1	novel_mir_19	15891016	15601081	0	35	0.01	2.2434	7.80954	2.08613e-11	**
CK1-H1	novel_mir_30	15891016	15601081	0	22	0.01	1.4102	7.13976	1.92731e-07	**
CK1-H1	novel_mir_80	15891016	15601081	0	20	0.01	1.282	7.00225	7.85318e-07	**
CK1-H1	novel_mir_41	15891016	15601081	0	18	0.01	1.1538	6.85025	3.19992e-06	**
CK1-H1	novel_mir_72	15891016	15601081	0	16	0.01	1.0256	6.68032	1.30387e-05	**
CK1-H1	novel_mir_18	15891016	15601081	169	1466	10.6349	93.9678	3.14336	1.74551e-263	**
CK1-H1	novel_mir_6	15891016	15601081	22	55	1.3844	3.5254	1.34853	0.000107832	**
CK1-H1	novel_mir_39	15891016	15601081	23	54	1.4474	3.4613	1.25785	0.00027732	**
CK1-H1	novel_mir_58	15891016	15601081	10	23	0.6293	1.4743	1.22821	0.021129	*
CK1-H1	novel_mir_2	15891016	15601081	162	370	10.1944	23.7163	1.2181	9.7218e-21	**
CK1-H1	novel_mir_10	15891016	15601081	21	47	1.3215	3.0126	1.18883	0.00119138	**
CK1-H1	novel_mir_38	15891016	15601081	13	24	0.8181	1.5384	0.911082	0.0643316
CK1-H1	novel_mir_3	15891016	15601081	23	40	1.4474	2.5639	0.824876	0.0272122
CK1-H1	novel_mir_13	15891016	15601081	33	57	2.0766	3.6536	0.815095	0.00889582
CK1-H1	novel_mir_37	15891016	15601081	18	28	1.1327	1.7947	0.663977	0.127315
CK1-H1	novel_mir_48	15891016	15601081	11	16	0.6922	1.0256	0.567207	0.320464
CK1-H1	novel_mir_17	15891016	15601081	23	33	1.4474	2.1152	0.54733	0.162831
CK1-H1	novel_mir_36	15891016	15601081	83	101	5.2231	6.4739	0.309729	0.147299
CK1-H1	novel_mir_21	15891016	15601081	18	21	1.1327	1.3461	0.24902	0.59465
CK1-H1	novel_mir_42	15891016	15601081	790	718	49.7136	46.0225	-0.111301	0.134626
CK1-H1	novel_mir_31	15891016	15601081	263	184	16.5502	11.7941	-0.488783	0.000389594
CK1-H1	novel_mir_9	15891016	15601081	76	31	4.7826	1.987	-1.2672	1.71494e-05	**
CK1-H1	novel_mir_35	15891016	15601081	17	0	1.0698	0.01	-6.7412	8.9977e-06	**
CK1-H1	novel_mir_47	15891016	15601081	20	0	1.2586	0.01	-6.97568	1.15606e-06	**
CK1-H1	novel_mir_43	15891016	15601081	23	0	1.4474	0.01	-7.17732	1.48536e-07	**
CK1-H1	novel_mir_46	15891016	15601081	23	0	1.4474	0.01	-7.17732	1.48536e-07	**
CK1-H1	novel_mir_4	15891016	15601081	32	0	2.0137	0.01	-7.6537	3.15052e-10	**
pairwise	miR-name	CA2-total-reads	H1-total-reads	CA2-expressed	H1-expressed	CA2-std	H1-std	fold-change(log2 H1/CA2)	p-value	sig-lable
CA2-H1	novel_mir_42	14039444	15601081	0	718	0.01	46.0225	12.1681	7.82163e-201	**
CA2-H1	novel_mir_74	14039444	15601081	0	201	0.01	12.8837	10.3313	9.93865e-57	**
CA2-H1	novel_mir_81	14039444	15601081	0	41	0.01	2.628	8.03782	3.92934e-12	**
CA2-H1	novel_mir_58	14039444	15601081	0	23	0.01	1.4743	7.20389	4.08772e-07	**
CA2-H1	novel_mir_80	14039444	15601081	0	20	0.01	1.282	7.00225	2.80333e-06	**
CA2-H1	novel_mir_48	14039444	15601081	0	16	0.01	1.0256	6.68032	3.65258e-05	**
CA2-H1	novel_mir_72	14039444	15601081	0	16	0.01	1.0256	6.68032	3.65258e-05	**
CA2-H1	novel_mir_18	14039444	15601081	190	1466	13.5333	93.9678	2.79565	3.95284e-216	**
CA2-H1	novel_mir_6	14039444	15601081	10	55	0.7123	3.5254	2.30723	7.28468e-08	**
CA2-H1	novel_mir_30	14039444	15601081	5	22	0.3561	1.4102	1.98555	0.00232629	**
CA2-H1	novel_mir_3	14039444	15601081	10	40	0.7123	2.5639	1.84778	7.27091e-05	**
CA2-H1	novel_mir_23	14039444	15601081	99	293	7.0516	18.7807	1.41323	2.66478e-19	**
CA2-H1	novel_mir_37	14039444	15601081	13	28	0.926	1.7947	0.954659	0.0459347
CA2-H1	novel_mir_9	14039444	15601081	16	31	1.1396	1.987	0.802064	0.0694138
CA2-H1	novel_mir_10	14039444	15601081	25	47	1.7807	3.0126	0.758565	0.0320275
CA2-H1	novel_mir_17	14039444	15601081	18	33	1.2821	2.1152	0.722285	0.0867784
CA2-H1	novel_mir_39	14039444	15601081	31	54	2.2081	3.4613	0.648508	0.0448531
CA2-H1	novel_mir_19	14039444	15601081	25	35	1.7807	2.2434	0.333242	0.38473
CA2-H1	novel_mir_21	14039444	15601081	17	21	1.2109	1.3461	0.152706	0.757536
CA2-H1	novel_mir_31	14039444	15601081	164	184	11.6814	11.7941	0.0138521	0.931875
CA2-H1	novel_mir_38	14039444	15601081	24	24	1.7095	1.5384	-0.152144	0.710678
CA2-H1	novel_mir_13	14039444	15601081	65	57	4.6298	3.6536	-0.341631	0.191224
CA2-H1	novel_mir_41	14039444	15601081	22	18	1.567	1.1538	-0.441612	0.335343
CA2-H1	novel_mir_36	14039444	15601081	154	101	10.9691	6.4739	-0.760738	3.10627e-05
CA2-H1	novel_mir_2	14039444	15601081	934	370	66.5269	23.7163	-1.48806	1.72625e-70	**
CA2-H1	novel_mir_29	14039444	15601081	16	0	1.1396	0.01	-6.83238	6.08021e-06	**
CA2-H1	novel_mir_7	14039444	15601081	21	0	1.4958	0.01	-7.22477	1.44957e-07	**
CA2-H1	novel_mir_1	14039444	15601081	22	0	1.567	0.01	-7.29186	6.86598e-08	**
CA2-H1	novel_mir_4	14039444	15601081	25	0	1.7807	0.01	-7.4763	7.29616e-09	**
CA2-H1	novel_mir_32	14039444	15601081	33	0	2.3505	0.01	-7.87682	1.84845e-11	**
pairwise	miR-name	CA2-total-reads	CK1-total-reads	CA2-expressed	CK1-expressed	CA2-std	CK1-std	fold-change(log2 CK1/CA2)	p-value	sig-lable
CA2-CK1	novel_mir_42	14039444	15891016	0	790	0.01	49.7136	12.2794	6.40183e-218	**
CA2-CK1	novel_mir_43	14039444	15891016	0	23	0.01	1.4474	7.17732	5.03441e-07	**
CA2-CK1	novel_mir_46	14039444	15891016	0	23	0.01	1.4474	7.17732	5.03441e-07	**
CA2-CK1	novel_mir_47	14039444	15891016	0	20	0.01	1.2586	6.97568	3.36383e-06	**
CA2-CK1	novel_mir_9	14039444	15891016	16	76	1.1396	4.7826	2.06927	3.64288e-09	**
CA2-CK1	novel_mir_3	14039444	15891016	10	23	0.7123	1.4474	1.02291	0.0582546
CA2-CK1	novel_mir_6	14039444	15891016	10	22	0.7123	1.3844	0.958704	0.0794841
CA2-CK1	novel_mir_31	14039444	15891016	164	263	11.6814	16.5502	0.502635	0.000412907
CA2-CK1	novel_mir_35	14039444	15891016	11	17	0.7835	1.0698	0.449336	0.435387
CA2-CK1	novel_mir_37	14039444	15891016	13	18	0.926	1.1327	0.290682	0.595254
CA2-CK1	novel_mir_4	14039444	15891016	25	32	1.7807	2.0137	0.177404	0.655487
CA2-CK1	novel_mir_17	14039444	15891016	18	23	1.2821	1.4474	0.174955	0.712974
CA2-CK1	novel_mir_21	14039444	15891016	17	18	1.2109	1.1327	-0.0963139	0.835411
CA2-CK1	novel_mir_18	14039444	15891016	190	169	13.5333	10.6349	-0.347707	0.0224555
CA2-CK1	novel_mir_10	14039444	15891016	25	21	1.7807	1.3215	-0.430268	0.312757
CA2-CK1	novel_mir_39	14039444	15891016	31	23	2.2081	1.4474	-0.609342	0.123609
CA2-CK1	novel_mir_29	14039444	15891016	16	11	1.1396	0.6922	-0.719267	0.202485
CA2-CK1	novel_mir_38	14039444	15891016	24	13	1.7095	0.8181	-1.06323	0.0296124	*
CA2-CK1	novel_mir_36	14039444	15891016	154	83	10.9691	5.2231	-1.07047	2.3185e-08	**
CA2-CK1	novel_mir_13	14039444	15891016	65	33	4.6298	2.0766	-1.15673	0.000115438	**
CA2-CK1	novel_mir_2	14039444	15891016	934	162	66.5269	10.1944	-2.70616	2.64451e-154	**
CA2-CK1	novel_mir_7	14039444	15891016	21	0	1.4958	0.01	-7.22477	1.17013e-07	**
CA2-CK1	novel_mir_1	14039444	15891016	22	0	1.567	0.01	-7.29186	5.48871e-08	**
CA2-CK1	novel_mir_41	14039444	15891016	22	0	1.567	0.01	-7.29186	5.48871e-08	**
CA2-CK1	novel_mir_19	14039444	15891016	25	0	1.7807	0.01	-7.4763	5.66473e-09	**
CA2-CK1	novel_mir_32	14039444	15891016	33	0	2.3505	0.01	-7.87682	1.32761e-11	**
CA2-CK1	novel_mir_23	14039444	15891016	99	0	7.0516	0.01	-9.46181	2.65878e-33	**

## Sheet: heatmap
miR-name	CK vs H	H vs CA	CK vs CA
miR1515	7.20389	-7.20389	0
miR1521b	6.85025	-6.85025	0
miR160a-5p	-0.950059	-0.189219	-1.13928
miR162a-5p	-1.40837	-0.695862	-2.10424
miR164c-3p	-10.4803	9.51895	-0.961317
miR164g-3p	9.1397	-9.1397	0
miR166m	0.685712	-1.17941	-0.4937
miR166a-3p	17.1873	-0.712501	16.4748
miR166h-3p	-16.7845	0	-16.7845
miR168a-3p	0.620492	-1.51081	-0.890322
miR168a-5p	-0.668948	-0.382613	-1.05156
miR1869	0	16.0049	16.0049
miR2199	0.232102	-17.2536	-17.0215
miR2607	0.486	-8.1397	-7.6537
miR2617a	-17.3575	17.2727	-0.0847306
miR2649	-0.769828	-6.92825	-7.69808
miR2938	15.3807	-15.3807	0
miR3630-3p	-0.000653644	1.67871	1.67805
miR3630-5p	-9.4219	9.24184	-0.180056
miR3932b-5p	-0.215248	-18.9715	-19.1868
miR393a-3p	-7.17732	6.29186	-0.885458
miR394a	-1.17625	0.331139	-0.845113
miR396a-3p	1.24358	-1.47323	-0.229649
miR398a-3p	-7.90165	9.11785	1.2162
miR398b	1.34576	0.742584	2.08834
miR398b-3p	8.17213	-8.17213	0
miR399a	-0.302756	-0.740895	-1.04365
miR408-5p	9.12322	-0.0239998	9.09922
miR4384	9.63448	-9.63448	0
miR477-3p	7.13976	-7.13976	0
miR4994-3p	-16.3462	0	-16.3462
miR5083	9.81983	-9.81983	0
miR5236a	0	11.1723	11.1723
miR5568g-3p	13.3277	-13.3277	0
miR5721	7.85019	-7.85019	0
miR5777	7.68025	-7.68025	0
miR6114-5p	0.799873	-12.0683	-11.2684
miR6288b-3p	11.6746	-11.6746	0
miR6426a	8.94708	-8.94708	0
miR6447	8.29499	-8.29499	0
miR7129	-1.71312	-1.99086	-3.70398
miR7484n	11.0769	-11.0769	0
miR7503	-14.9325	0	-14.9325
miR7545	-14.6392	0	-14.6392
miR7732-3p	-13.9152	0	-13.9152
miR7783-3p	10.7301	-10.7301	0
miR8155	10.3738	-10.3738	0
miR8165	-15.265	0	-15.265
miR827	-0.742142	-1.14327	-1.88541
miR827-3p	-0.759897	-1.36655	-2.12644
miR845	9.20384	-0.242098	8.96174
miR8652	9.26524	-1.22336	8.04188
miR9408-3p	9.96568	-9.96568	0
miR9563b-5p	-0.178251	-1.82362	-2.00187
miR9730	7.4876	-7.4876	0
miR9732	0.433407	1.07743	1.51084
