# Supplementary material for: Integrated analysis of transcriptome and microRNAs associated with exogenous calcium-mediated enhancement of hypoxic tolerance in cucumber seedlings (Cucumis sativus L.)
Source: Front Plant Sci. 2023 Jan 4;13:994268. doi: 10.3389/fpls.2022.994268 (PMC9846352; doi:10.3389/fpls.2022.994268)
Supplement: Supplementary file 7 [file Table_7.xlsx]

## Sheet: Know-miRNA-trget
CK-VS-H
>miR166a-3p	|Csa1G538230	|location[566,586]	|
5'UCGGACCAGGCUUCAUUCCCC3'
o|||||||||||||||o||xx
3'AAGCCCUUUGUCGUUGUUAGGGUUAACUUAGGCCUGGUCCGAAGUAGGGUUAGUAAACAUGGGUCAGCUGUCGUCAGGGAC5' ( -37.80[83.44%] )
>miR166a-3p	|Csa3G895630	|location[563,583]	|
5'UCGGACCAGGCUUCAUUCCCC3'
o|||||||||||||||o||xx
3'GUACUCUUUAUCGUUGCUAAGGUUACCUUAGGCCUGGUCCGAAGUAGGGUCCGUAAACCUGGGUGAGGUGUCGUCAAGGUC5' ( -37.80[83.81%] )
>miR166a-3p	|Csa6G141360	|location[563,583]	|
5'UCGGACCAGGCUUCAUUCCCC3'
o|||||||||||||||o||xx
3'AAACACUUUACCGUUUCUAGGGUUGUCUUAGGCCUGGUCCGAAGUAGGGUCCGUAGACCUGGGUUAGCUGUCGUCAAGGAC5' ( -37.80[83.81%] )
>miR166a-3p	|Csa6G525430	|location[569,589]	|
5'UCGGACCAGGCUUCAUUCCCC3'
o|||||||||||||||o||xx
3'ACGCCCUUUGUCGUUGCUAAGGUUAUCUUAGGCCUGGUCCGAAGUAGGGUUAGUAGACCUGGGUCAGCUGUCGUCAAGGAC5' ( -37.80[83.44%] )
>miR166a-3p	|Csa7G452940	|location[551,571]	|
5'UCGGACCAGGCUUCAUUCCCC3'
o||||||||||||||||||xx
3'GUACUCUUUAUCGUUGCUAAGGUUACCUUAGGCCUGGUCCGAAGUAAGGUCCGUAAACCUGGGUGAGGUGCCGUCAAGGUC5' ( -38.30[84.92%] )
>miR2938	|Csa6G310480	|location[1273,1293]	|
5'AUCUUCUGAGAAGGGUUCGAG3'
|||o||||||||||x|||ox|
3'UAAACUGUUUAUCAUAUAGAAAAAGGUCCGUAGGAGACUCUUCCGAAGUGCUGCCUAGUCAGAAACAGACUCCAUCAUCAC5' ( -28.50[74.61%] )
>miR394a	|Csa5G184300	|location[1116,1135]	|
5'UUGGCAUUCUGUCCACCUCC3'
||o||||||||||x||||||
3'CACGACGGGUUCGUUUCAUAGGAGGUCGGGAAUCGUAAGACAGUUGGAGGUCGUUAUCUUGAGGUAGUAGUGCUCAGGUU5' ( -31.00[77.69%] )
>miR394a	|Csa6G087700	|location[1149,1168]	|
5'UUGGCAUUCUGUCCACCUCC3'
|||||||||||||x||||||
3'CGAAAGGUAUUUUGAGGUUCGUGGUAUACAAACCGUAAGACAGUUGGAGGAAGGUAUUCUCUCAGUAGAAGACGUCGAGG5' ( -33.70[83.62%] )
>miR394a	|Csa6G087700	|location[912,931]	|
5'UUGGCAUUCUGUCCACCUCC3'
|||||||||||||x||||||
3'GCCCCAGGCUUGCGUACUUCAUUUCACACGACAGUUACCUCUGUCGAACACUCGCCUUUAAGUCCCUAUUACCUUCGAAU5' ( -7.10[100.00%] )
>miR8155	|Csa6G518120	|location[771,789]	|
5'UAUCCUGGCUGCGGAACCA3'
|x||||||||||x|||x|x
3'GUUGACAAGUACUGGUACGUUUUUACUACCACAGGACCGACGACUUUGGAGCGGAUUUCUUAGACUUAUUACAUUAACC5' ( -29.30[76.10%] )
>miR8155	|Csa6G521090	|location[376,394]	|
5'UAUCCUGGCUGCGGAACCA3'
ox|||||||||||x||||x
3'AGCAGUCGUUGCCGUGGCGGUAAGUAAGUAGGAGGACCGACGCGUUGGAUCGUUCGAACAACCACUGUUGAUGUAGCUC5' ( -32.00[82.05%] )
>miR164c-3p	|Csa4G007600	|location[2560,2580]	|
5'CAUGUGCUCUUCUUCUCCAAC3'
|||x||||||||o|||||x|x
3'ACGAGGAAGUUGACGAUUAUCACAACACUAGUAGACGAGAAGGAGAGGGUAUAAAGAUUGCGACAGAGGAUUUUACGACAA5' ( -31.40[80.51%] )
>miR164c-3p	|Csa4G053280	|location[70,90]	|
5'CAUGUGCUCUUCUUCUCCAAC3'
|||oo||||||||||||||xx
3'UCAUUUUCUAAACCAGGUAACUAACUUUCAGUAUGCGAGAAGAAGAGGUAAGUUGUUAAGUAGAAGUUGGAAAGGAAAGAG5' ( -31.00[79.28%] )
>miR2617a	|Csa1G569300	|location[1158,1177]	|
5'CGAGUGUGAGCAUGCCUGUU3'
xx||||o|||||||||||o|
3'GAAGUACCAAGUGGAGCCAACGUAGGGCCGCGUCACGCUCGUACGGACGAAGAUGUGUUUGUCGAAAGUUAACACGUGGU5' ( -35.10[87.53%] )
>miR393a-3p	|Csa7G447990	|location[1561,1580]	|
5'UCAUGCUAUCCCUUCGGAUU3'
||||||o||||||||||x|o
3'UUGCACAAUUCGCGUUUUGAUGGCGAGGUGAGUACGGUAGGGAAGCCCAGUUAUUGCAGCGAUUAGCAUGUGACGUAUUA5' ( -32.50[90.53%] )
>miR394a	|Csa5G184300	|location[1116,1135]	|
5'UUGGCAUUCUGUCCACCUCC3'
||o||||||||||x||||||
3'CACGACGGGUUCGUUUCAUAGGAGGUCGGGAAUCGUAAGACAGUUGGAGGUCGUUAUCUUGAGGUAGUAGUGCUCAGGUU5' ( -31.00[77.69%] )
>miR394a	|Csa6G087700	|location[1149,1168]	|
5'UUGGCAUUCUGUCCACCUCC3'
|||||||||||||x||||||
3'CGAAAGGUAUUUUGAGGUUCGUGGUAUACAAACCGUAAGACAGUUGGAGGAAGGUAUUCUCUCAGUAGAAGACGUCGAGG5' ( -33.70[83.62%] )
>miR394a	|Csa6G087700	|location[912,931]	|
5'UUGGCAUUCUGUCCACCUCC3'
|||||||||||||x||||||
3'GCCCCAGGCUUGCGUACUUCAUUUCACACGACAGUUACCUCUGUCGAACACUCGCCUUUAAGUCCCUAUUACCUUCGAAU5' ( -7.10[100.00%] )
>miR4994-3p	|Csa2G073020	|location[2364,2382]	|
5'UAAUUCUAGAGCUAAUACA3'
|||o|||x|||||||ox||
3'AAACAGUUGGUGACGAAGUCCCAAACAAAGACAUCGUGAAAGAAGCCACCACAAACCGGAUUGUCGUCUGAGUUAUAGC5' ( -6.20[100.00%] )
>miR4994-3p	|Csa3G118000	|location[675,693]	|
5'UAAUUCUAGAGCUAAUACA3'
o||||||x||||o|||||x
3'UCAAAAACGUAGGUUCAGGGCCACGAAAAGGUUAAGAACUCGGUUAUGGAAGACGAAUUUGUUUUUUAGGAAAUGGGAG5' ( -21.40[79.55%] )
>miR4994-3p	|Csa3G278920	|location[756,774]	|
5'UAAUUCUAGAGCUAAUACA3'
||||||o|||||||||x||
3'CCGUGCAUUGUGGCCGAGGUAGGGGUCCCAAUUAAGGUCUCGAUUAAGUGAACCGCCUUAACCGUGACUUUGCGGGAGC5' ( -22.00[81.48%] )
>miR4994-3p	|Csa3G733920	|location[234,252]	|
5'UAAUUCUAGAGCUAAUACA3'
x|x|||||o||||||||x|
3'UCGACGUGUACGGAAAGGUAGUUUUAGUGGAACACCUAAGACUUCUAGUCGUUUCGACGAUAACCGGUUAGAAGAUAUA5' ( -7.30[100.00%] )
>miR4994-3p	|Csa6G022380	|location[516,534]	|
5'UAAUUCUAGAGCUAAUACA3'
x|||x|o||||||||||||
3'GCUACAUUACUGUCCUGAAUCGAGGGAACUCUUACGGUCUCGAUUAUGUGGUGGUUGUCUGGACAAAUUAGGAUUAGAU5' ( -21.30[80.68%] )
>miR7503	|Csa6G239680	|location[143,164]	|
5'AGACCGAUAGCGAACAAGUAGA3'
|||||||||||o||||||||xx
3'UUUAAGACAGGUUCCGAUUUAUACCCGCUCUCUGGCUAUCGUUUGUUCAUGGCGCUCCCUUUCUACUUUUCCUGAAACUUUU5' ( -33.70[85.53%] )
>miR7503	|Csa6G382980	|location[253,274]	|
5'AGACCGAUAGCGAACAAGUAGA3'
x|||||||||||x|||||||xx
3'AUCUACUGCCACUCAACUGUCUAAGGAGUUACUGGCUAUCGCAUGUUCAUAGAACUCCCUUUCCACUUGUUGCUUGUUUCUA5' ( -30.20[76.46%] )
>miR7503	|CsaUNG030420	|location[143,164]	|
5'AGACCGAUAGCGAACAAGUAGA3'
|||||||||||o||||||||xx
3'UUUAAGACAGGUUCCGAUUUAUACCCGCUCUCUGGCUAUCGUUUGUUCAUGGCGCUCCCUUUCUACUUUUCCUGAAACUUUU5' ( -33.70[85.53%] )
>miR7545	|Csa6G525710	|location[134,152]	|
5'UUGAAGAAAUUAGAGUGCU3'
|||||||||||||||oxx|
3'UAGCCGAAGAAGUGUAUUAGCCUAGAUGAGAACUUCUUUAAUCUCGGUAACAAACCAGAGAGCUCGUCUUUUAGUUAUG5' ( -21.40[75.89%] )
>miR7545	|Csa7G380140	|location[1764,1782]	|
5'UUGAAGAAAUUAGAGUGCU3'
|||||o|||||x||||||o
3'UCUAGAGCCAUAGAAUCGAAGAAAGUAGAGAACUUUUUUAAACUCACGGGGGAACAACAGUAAGACCUCGUGAGAUCUU5' ( -20.90[74.38%] )
>miR7732-3p	|Csa2G366700	|location[220,238]	|
5'GUAGAGAUGUGGAGGAACA3'
||x||||||||||o|x||x
3'CUGUAGAGGUAACUAAAUGUCCUUAAACACUCUCGAAAUAGACGGUGACUAAGAGACCUACUCGUUGAAGUUUAGGUCC5' ( -9.30[100.00%] )
>miR7732-3p	|Csa3G236030	|location[224,242]	|
5'GUAGAGAUGUGGAGGAACA3'
x|x||||||||||||||xx
3'CACUAAGCUACCAAAAACCUUCGCUCCACCAACCUCUACACCUCCUUACCUCAUUACACCGGUCAACGUUUGGUACCCU5' ( -26.50[76.15%] )
>miR7732-3p	|Csa4G108510	|location[1645,1663]	|
5'GUAGAGAUGUGGAGGAACA3'
|x|x|||||||||||||x|
3'AUCAACGUGGAUUACUCCAAGGUUGGUCGUAACGUCAACCACAUCGAUUCGGUUCACGUGUACCUGUUCGUUGUUGGUU5' ( -11.70[100.00%] )
>miR7732-3p	|Csa5G139880	|location[153,171]	|
5'GUAGAGAUGUGGAGGAACA3'
o||xx||||||||||||||
3'CUAAAGGUAGGUACGAAAGAACUCUCCUCUUAUAGCUACACCUCCUUGUCUAUGGAAAGCCUUGACUUGAGCCGGUAGC5' ( -27.30[78.00%] )
>miR8165	|Csa2G417840	|location[1178,1196]	|
5'AAUGUAGGCAAGGGAAGUA3'
||x|o||||||||||||x|
3'UACUCUUAAUUUCGGUUGCUUGGCGGUAGAUUUCGUCCGUUCCCUUCUUCCAAAUAUUGUCGUUCCAAUUAUAAUUCGU5' ( -27.20[82.42%] )
H-VS-CA
>miR166m	|Csa1G538230	|location[566,586]	|
5'UCGGACCAGGCUUCAUUCCCU3'
o|||||||||||||||o||xx
3'AAGCCCUUUGUCGUUGUUAGGGUUAACUUAGGCCUGGUCCGAAGUAGGGUUAGUAAACAUGGGUCAGCUGUCGUCAGGGAC5' ( -37.80[87.10%] )
>miR166m	|Csa3G895630	|location[563,583]	|
5'UCGGACCAGGCUUCAUUCCCU3'
o|||||||||||||||o||xx
3'GUACUCUUUAUCGUUGCUAAGGUUACCUUAGGCCUGGUCCGAAGUAGGGUCCGUAAACCUGGGUGAGGUGUCGUCAAGGUC5' ( -37.80[87.50%] )
>miR166m	|Csa5G576830	|location[437,457]	|
5'UCGGACCAGGCUUCAUUCCCU3'
o|ox|||||||o|||||||||
3'AUUUACGACUUUGGUACGGACACAUUCCUUGGUGUGGUCCGGAGUAAGGGACACAAACCUCAGCCCAGAAUUGUUGGGUGU5' ( -35.40[83.10%] )
>miR166m	|Csa6G141360	|location[563,583]	|
5'UCGGACCAGGCUUCAUUCCCU3'
o|||||||||||||||o||xx
3'AAACACUUUACCGUUUCUAGGGUUGUCUUAGGCCUGGUCCGAAGUAGGGUCCGUAGACCUGGGUUAGCUGUCGUCAAGGAC5' ( -37.80[87.50%] )
>miR166m	|Csa6G525430	|location[569,589]	|
5'UCGGACCAGGCUUCAUUCCCU3'
o|||||||||||||||o||xx
3'ACGCCCUUUGUCGUUGCUAAGGUUAUCUUAGGCCUGGUCCGAAGUAGGGUUAGUAGACCUGGGUCAGCUGUCGUCAAGGAC5' ( -37.80[87.10%] )
>miR166m	|Csa7G452940	|location[551,571]	|
5'UCGGACCAGGCUUCAUUCCCU3'
o||||||||||||||||||xx
3'GUACUCUUUAUCGUUGCUAAGGUUACCUUAGGCCUGGUCCGAAGUAAGGUCCGUAAACCUGGGUGAGGUGCCGUCAAGGUC5' ( -38.30[88.66%] )
>miR2938	|Csa6G310480	|location[1273,1293]	|
5'AUCUUCUGAGAAGGGUUCGAG3'
|||o||||||||||x|||ox|
3'UAAACUGUUUAUCAUAUAGAAAAAGGUCCGUAGGAGACUCUUCCGAAGUGCUGCCUAGUCAGAAACAGACUCCAUCAUCAC5' ( -28.50[74.61%] )
>miR8155	|Csa6G518120	|location[771,789]	|
5'UAUCCUGGCUGCGGAACCA3'
|x||||||||||x|||x|x
3'GUUGACAAGUACUGGUACGUUUUUACUACCACAGGACCGACGACUUUGGAGCGGAUUUCUUAGACUUAUUACAUUAACC5' ( -29.30[76.10%] )
>miR8155	|Csa6G521090	|location[376,394]	|
5'UAUCCUGGCUGCGGAACCA3'
ox|||||||||||x||||x
3'AGCAGUCGUUGCCGUGGCGGUAAGUAAGUAGGAGGACCGACGCGUUGGAUCGUUCGAACAACCACUGUUGAUGUAGCUC5' ( -32.00[82.05%] )
>miR164c-3p	|Csa4G007600	|location[2560,2580]	|
5'CAUGUGCUCUUCUUCUCCAAC3'
|||x||||||||o|||||x|x
3'ACGAGGAAGUUGACGAUUAUCACAACACUAGUAGACGAGAAGGAGAGGGUAUAAAGAUUGCGACAGAGGAUUUUACGACAA5' ( -31.40[80.51%] )
>miR164c-3p	|Csa4G053280	|location[70,90]	|
5'CAUGUGCUCUUCUUCUCCAAC3'
|||oo||||||||||||||xx
3'UCAUUUUCUAAACCAGGUAACUAACUUUCAGUAUGCGAGAAGAAGAGGUAAGUUGUUAAGUAGAAGUUGGAAAGGAAAGAG5' ( -31.00[79.28%] )
>miR166m	|Csa1G538230	|location[566,586]	|
5'UCGGACCAGGCUUCAUUCCCU3'
o|||||||||||||||o||xx
3'AAGCCCUUUGUCGUUGUUAGGGUUAACUUAGGCCUGGUCCGAAGUAGGGUUAGUAAACAUGGGUCAGCUGUCGUCAGGGAC5' ( -37.80[87.10%] )
>miR166m	|Csa3G895630	|location[563,583]	|
5'UCGGACCAGGCUUCAUUCCCU3'
o|||||||||||||||o||xx
3'GUACUCUUUAUCGUUGCUAAGGUUACCUUAGGCCUGGUCCGAAGUAGGGUCCGUAAACCUGGGUGAGGUGUCGUCAAGGUC5' ( -37.80[87.50%] )
>miR166m	|Csa5G576830	|location[437,457]	|
5'UCGGACCAGGCUUCAUUCCCU3'
o|ox|||||||o|||||||||
3'AUUUACGACUUUGGUACGGACACAUUCCUUGGUGUGGUCCGGAGUAAGGGACACAAACCUCAGCCCAGAAUUGUUGGGUGU5' ( -35.40[83.10%] )
>miR166m	|Csa6G141360	|location[563,583]	|
5'UCGGACCAGGCUUCAUUCCCU3'
o|||||||||||||||o||xx
3'AAACACUUUACCGUUUCUAGGGUUGUCUUAGGCCUGGUCCGAAGUAGGGUCCGUAGACCUGGGUUAGCUGUCGUCAAGGAC5' ( -37.80[87.50%] )
>miR166m	|Csa6G525430	|location[569,589]	|
5'UCGGACCAGGCUUCAUUCCCU3'
o|||||||||||||||o||xx
3'ACGCCCUUUGUCGUUGCUAAGGUUAUCUUAGGCCUGGUCCGAAGUAGGGUUAGUAGACCUGGGUCAGCUGUCGUCAAGGAC5' ( -37.80[87.10%] )
>miR166m	|Csa7G452940	|location[551,571]	|
5'UCGGACCAGGCUUCAUUCCCU3'
o||||||||||||||||||xx
3'GUACUCUUUAUCGUUGCUAAGGUUACCUUAGGCCUGGUCCGAAGUAAGGUCCGUAAACCUGGGUGAGGUGCCGUCAAGGUC5' ( -38.30[88.66%] )
>miR2617a	|Csa1G569300	|location[1158,1177]	|
5'CGAGUGUGAGCAUGCCUGUU3'
xx||||o|||||||||||o|
3'GAAGUACCAAGUGGAGCCAACGUAGGGCCGCGUCACGCUCGUACGGACGAAGAUGUGUUUGUCGAAAGUUAACACGUGGU5' ( -35.10[87.53%] )
CK-VS-CA
>miR160a-5p	|Csa2G315390	|location[1275,1295]	|
5'UGCCUGGCUCCCUGUAUGCCA3'
||||||||||||||o||||||
3'AACCUACUGGGUCUAAGUGCCUUUUUCUAAACGGACCGAGGGACGUACGGUCGUCCUUUUCUCAAUUUUAAGUAGUUACUA5' ( -46.40[100.00%] )
>miR160a-5p	|Csa6G141390	|location[1335,1355]	|
5'UGCCUGGCUCCCUGUAUGCCA3'
||||||||||||||||||||x
3'UUUAGACUAUUUCUAUAAGGUUUAACUCAUACGGACCGAGGGACAUACGGAUGUCUUCACAAUAGUCUAUUUGUUGUGUAC5' ( -45.00[98.47%] )
>miR160a-5p	|Csa6G405890	|location[1323,1343]	|
5'UGCCUGGCUCCCUGUAUGCCA3'
||||||||||||||||||||x
3'UCCAACCCACUUCUCUCAGGUUUAACUCAUACGGACCGAGGGACAUACGGACGUCCUUAAAACAAUCGCCAUUAUGGAACA5' ( -45.00[98.25%] )
>miR160a-5p	|Csa6G445210	|location[1350,1370]	|
5'UGCCUGGCUCCCUGUAUGCCA3'
||||||||||||||o||||||
3'UUUAGACUGUUCCUAUCUGGUUUUACUCGUACGGACCGAGGGACGUACGGUCGUCCCAACAACAGCCCUCCUGUUGGCUUC5' ( -45.80[100.00%] )
>miR168a-5p	|Csa1G031900	|location[368,388]	|
5'UCGCUUGGUGCAGGUCGGGAA3'
|x|||||||||||x|||||||
3'CGACUCAGUAGGGAGGAACUAUGUAACCCCAACGAACCACGUCGAGCCCUUGAUCACUGGACCUACCAGGUGGUCUUCUUC5' ( -36.70[83.22%] )
>miR4994-3p	|Csa2G073020	|location[2364,2382]	|
5'UAAUUCUAGAGCUAAUACA3'
|||o|||x|||||||ox||
3'AAACAGUUGGUGACGAAGUCCCAAACAAAGACAUCGUGAAAGAAGCCACCACAAACCGGAUUGUCGUCUGAGUUAUAGC5' ( -6.20[100.00%] )
>miR4994-3p	|Csa3G118000	|location[675,693]	|
5'UAAUUCUAGAGCUAAUACA3'
o||||||x||||o|||||x
3'UCAAAAACGUAGGUUCAGGGCCACGAAAAGGUUAAGAACUCGGUUAUGGAAGACGAAUUUGUUUUUUAGGAAAUGGGAG5' ( -21.40[79.55%] )
>miR4994-3p	|Csa3G278920	|location[756,774]	|
5'UAAUUCUAGAGCUAAUACA3'
||||||o|||||||||x||
3'CCGUGCAUUGUGGCCGAGGUAGGGGUCCCAAUUAAGGUCUCGAUUAAGUGAACCGCCUUAACCGUGACUUUGCGGGAGC5' ( -22.00[81.48%] )
>miR4994-3p	|Csa3G733920	|location[234,252]	|
5'UAAUUCUAGAGCUAAUACA3'
x|x|||||o||||||||x|
3'UCGACGUGUACGGAAAGGUAGUUUUAGUGGAACACCUAAGACUUCUAGUCGUUUCGACGAUAACCGGUUAGAAGAUAUA5' ( -7.30[100.00%] )
>miR4994-3p	|Csa6G022380	|location[516,534]	|
5'UAAUUCUAGAGCUAAUACA3'
x|||x|o||||||||||||
3'GCUACAUUACUGUCCUGAAUCGAGGGAACUCUUACGGUCUCGAUUAUGUGGUGGUUGUCUGGACAAAUUAGGAUUAGAU5' ( -21.30[80.68%] )
>miR7503	|Csa6G239680	|location[143,164]	|
5'AGACCGAUAGCGAACAAGUAGA3'
|||||||||||o||||||||xx
3'UUUAAGACAGGUUCCGAUUUAUACCCGCUCUCUGGCUAUCGUUUGUUCAUGGCGCUCCCUUUCUACUUUUCCUGAAACUUUU5' ( -33.70[85.53%] )
>miR7503	|Csa6G382980	|location[253,274]	|
5'AGACCGAUAGCGAACAAGUAGA3'
x|||||||||||x|||||||xx
3'AUCUACUGCCACUCAACUGUCUAAGGAGUUACUGGCUAUCGCAUGUUCAUAGAACUCCCUUUCCACUUGUUGCUUGUUUCUA5' ( -30.20[76.46%] )
>miR7503	|CsaUNG030420	|location[143,164]	|
5'AGACCGAUAGCGAACAAGUAGA3'
|||||||||||o||||||||xx
3'UUUAAGACAGGUUCCGAUUUAUACCCGCUCUCUGGCUAUCGUUUGUUCAUGGCGCUCCCUUUCUACUUUUCCUGAAACUUUU5' ( -33.70[85.53%] )
>miR7545	|Csa6G525710	|location[134,152]	|
5'UUGAAGAAAUUAGAGUGCU3'
|||||||||||||||oxx|
3'UAGCCGAAGAAGUGUAUUAGCCUAGAUGAGAACUUCUUUAAUCUCGGUAACAAACCAGAGAGCUCGUCUUUUAGUUAUG5' ( -21.40[75.89%] )
>miR7545	|Csa7G380140	|location[1764,1782]	|
5'UUGAAGAAAUUAGAGUGCU3'
|||||o|||||x||||||o
3'UCUAGAGCCAUAGAAUCGAAGAAAGUAGAGAACUUUUUUAAACUCACGGGGGAACAACAGUAAGACCUCGUGAGAUCUU5' ( -20.90[74.38%] )
>miR7732-3p	|Csa2G366700	|location[220,238]	|
5'GUAGAGAUGUGGAGGAACA3'
||x||||||||||o|x||x
3'CUGUAGAGGUAACUAAAUGUCCUUAAACACUCUCGAAAUAGACGGUGACUAAGAGACCUACUCGUUGAAGUUUAGGUCC5' ( -9.30[100.00%] )
>miR7732-3p	|Csa3G236030	|location[224,242]	|
5'GUAGAGAUGUGGAGGAACA3'
x|x||||||||||||||xx
3'CACUAAGCUACCAAAAACCUUCGCUCCACCAACCUCUACACCUCCUUACCUCAUUACACCGGUCAACGUUUGGUACCCU5' ( -26.50[76.15%] )
>miR7732-3p	|Csa4G108510	|location[1645,1663]	|
5'GUAGAGAUGUGGAGGAACA3'
|x|x|||||||||||||x|
3'AUCAACGUGGAUUACUCCAAGGUUGGUCGUAACGUCAACCACAUCGAUUCGGUUCACGUGUACCUGUUCGUUGUUGGUU5' ( -11.70[100.00%] )
>miR7732-3p	|Csa5G139880	|location[153,171]	|
5'GUAGAGAUGUGGAGGAACA3'
o||xx||||||||||||||
3'CUAAAGGUAGGUACGAAAGAACUCUCCUCUUAUAGCUACACCUCCUUGUCUAUGGAAAGCCUUGACUUGAGCCGGUAGC5' ( -27.30[78.00%] )
>miR8165	|Csa2G417840	|location[1178,1196]	|
5'AAUGUAGGCAAGGGAAGUA3'
||x|o||||||||||||x|
3'UACUCUUAAUUUCGGUUGCUUGGCGGUAGAUUUCGUCCGUUCCCUUCUUCCAAAUAUUGUCGUUCCAAUUAUAAUUCGU5' ( -27.20[82.42%] )
>miR160a-5p	|Csa2G315390	|location[1275,1295]	|
5'UGCCUGGCUCCCUGUAUGCCA3'
||||||||||||||o||||||
3'AACCUACUGGGUCUAAGUGCCUUUUUCUAAACGGACCGAGGGACGUACGGUCGUCCUUUUCUCAAUUUUAAGUAGUUACUA5' ( -46.40[100.00%] )
>miR160a-5p	|Csa6G141390	|location[1335,1355]	|
5'UGCCUGGCUCCCUGUAUGCCA3'
||||||||||||||||||||x
3'UUUAGACUAUUUCUAUAAGGUUUAACUCAUACGGACCGAGGGACAUACGGAUGUCUUCACAAUAGUCUAUUUGUUGUGUAC5' ( -45.00[98.47%] )
>miR160a-5p	|Csa6G405890	|location[1323,1343]	|
5'UGCCUGGCUCCCUGUAUGCCA3'
||||||||||||||||||||x
3'UCCAACCCACUUCUCUCAGGUUUAACUCAUACGGACCGAGGGACAUACGGACGUCCUUAAAACAAUCGCCAUUAUGGAACA5' ( -45.00[98.25%] )
>miR160a-5p	|Csa6G445210	|location[1350,1370]	|
5'UGCCUGGCUCCCUGUAUGCCA3'
||||||||||||||o||||||
3'UUUAGACUGUUCCUAUCUGGUUUUACUCGUACGGACCGAGGGACGUACGGUCGUCCCAACAACAGCCCUCCUGUUGGCUUC5' ( -45.80[100.00%] )
>miR166a-3p	|Csa1G538230	|location[566,586]	|
5'UCGGACCAGGCUUCAUUCCCC3'
o|||||||||||||||o||xx
3'AAGCCCUUUGUCGUUGUUAGGGUUAACUUAGGCCUGGUCCGAAGUAGGGUUAGUAAACAUGGGUCAGCUGUCGUCAGGGAC5' ( -37.80[83.44%] )
>miR166a-3p	|Csa3G895630	|location[563,583]	|
5'UCGGACCAGGCUUCAUUCCCC3'
o|||||||||||||||o||xx
3'GUACUCUUUAUCGUUGCUAAGGUUACCUUAGGCCUGGUCCGAAGUAGGGUCCGUAAACCUGGGUGAGGUGUCGUCAAGGUC5' ( -37.80[83.81%] )
>miR166a-3p	|Csa6G141360	|location[563,583]	|
5'UCGGACCAGGCUUCAUUCCCC3'
o|||||||||||||||o||xx
3'AAACACUUUACCGUUUCUAGGGUUGUCUUAGGCCUGGUCCGAAGUAGGGUCCGUAGACCUGGGUUAGCUGUCGUCAAGGAC5' ( -37.80[83.81%] )
>miR166a-3p	|Csa6G525430	|location[569,589]	|
5'UCGGACCAGGCUUCAUUCCCC3'
o|||||||||||||||o||xx
3'ACGCCCUUUGUCGUUGCUAAGGUUAUCUUAGGCCUGGUCCGAAGUAGGGUUAGUAGACCUGGGUCAGCUGUCGUCAAGGAC5' ( -37.80[83.44%] )
>miR166a-3p	|Csa7G452940	|location[551,571]	|
5'UCGGACCAGGCUUCAUUCCCC3'
o||||||||||||||||||xx
3'GUACUCUUUAUCGUUGCUAAGGUUACCUUAGGCCUGGUCCGAAGUAAGGUCCGUAAACCUGGGUGAGGUGCCGUCAAGGUC5' ( -38.30[84.92%] )
>miR168a-5p	|Csa1G031900	|location[368,388]	|
5'UCGCUUGGUGCAGGUCGGGAA3'
|x|||||||||||x|||||||
3'CGACUCAGUAGGGAGGAACUAUGUAACCCCAACGAACCACGUCGAGCCCUUGAUCACUGGACCUACCAGGUGGUCUUCUUC5' ( -36.70[83.22%] )

## Sheet: novel-miRNA-target
CK-VS-H
>novel_mir_10	|Csa1G032490	|location[437,456]	|
5'UUCAAGAAAGCUGUGGGAGA3'
||||||||x||||oo|||||
3'UGCCAAUCUCAAACCUAGUAUACGCAGGGUAAGUUCUUCCGACGUCCUCUUCAUUUAGGUUACAAGUUGCUACGGGUAGG5' ( -27.80[78.75%] )
>novel_mir_10	|CsaUNG006760	|location[340,359]	|
5'UUCAAGAAAGCUGUGGGAGA3'
x|x|||||||||||o||||x
3'AAUAUACUGAAAGACUUCAGUAGGUACUUCUAUUUCUUUCGACAUCCUCCCGCAAACCCCCGUAAACCUAGAAACAGGAA5' ( -27.10[76.55%] )
>novel_mir_58	|Csa1G597710	|location[1862,1883]	|
5'UAAGAGCUUCGAUAGUAACAUG3'
||x||||o||||||||x|||||
3'GGUGUCAGGGAAUGCGUAAACCACAACCACAUCCUCGGAGCUAUCAGUGUACCGAGCAGUGACGUAGGCAGGAGUCGAUACU5' ( -27.80[80.35%] )
>novel_mir_81	|Csa4G007600	|location[2560,2580]	|
5'CAUGUGCUCUUCUUCUCCAAC3'
|||x||||||||o|||||x|x
3'ACGAGGAAGUUGACGAUUAUCACAACACUAGUAGACGAGAAGGAGAGGGUAUAAAGAUUGCGACAGAGGAUUUUACGACAA5' ( -31.40[80.51%] )
>novel_mir_81	|Csa4G007600	|location[2560,2580]	|
5'CAUGUGCUCUUCUUCUCCAAC3'
|||x||||||||o|||||x|x
3'ACGAGGAAGUUGACGAUUAUCACAACACUAGUAGACGAGAAGGAGAGGGUAUAAAGAUUGCGACAGAGGAUUUUACGACAA5' ( -31.40[80.51%] )
>novel_mir_81	|Csa4G053280	|location[70,90]	|
5'CAUGUGCUCUUCUUCUCCAAC3'
|||oo||||||||||||||xx
3'UCAUUUUCUAAACCAGGUAACUAACUUUCAGUAUGCGAGAAGAAGAGGUAAGUUGUUAAGUAGAAGUUGGAAAGGAAAGAG5' ( -31.00[79.28%] )
>novel_mir_4	|Csa6G538730	|location[637,657]	|
5'CACGUGCUCCCUUUCUCCAAC3'
|||xox|||||||||||||x|
3'ACAGUUAGAGGCUUACUAUAGAUGGUGCGCGUGGGAGAGGGAAAGAGGUCGUAGACUUGAGACCGAAACUCACCUUGUGCC5' ( -32.10[77.16%] )
H-VS-CA
>novel_mir_58	|Csa1G597710	|location[1862,1883]	|
5'UAAGAGCUUCGAUAGUAACAUG3'
||x||||o||||||||x|||||
3'GGUGUCAGGGAAUGCGUAAACCACAACCACAUCCUCGGAGCUAUCAGUGUACCGAGCAGUGACGUAGGCAGGAGUCGAUACU5' ( -27.80[80.35%] )
>novel_mir_81	|Csa4G007600	|location[2560,2580]	|
5'CAUGUGCUCUUCUUCUCCAAC3'
|||x||||||||o|||||x|x
3'ACGAGGAAGUUGACGAUUAUCACAACACUAGUAGACGAGAAGGAGAGGGUAUAAAGAUUGCGACAGAGGAUUUUACGACAA5' ( -31.40[80.51%] )
>novel_mir_81	|Csa4G007600	|location[2560,2580]	|
5'CAUGUGCUCUUCUUCUCCAAC3'
|||x||||||||o|||||x|x
3'ACGAGGAAGUUGACGAUUAUCACAACACUAGUAGACGAGAAGGAGAGGGUAUAAAGAUUGCGACAGAGGAUUUUACGACAA5' ( -31.40[80.51%] )
>novel_mir_81	|Csa4G053280	|location[70,90]	|
5'CAUGUGCUCUUCUUCUCCAAC3'
|||oo||||||||||||||xx
3'UCAUUUUCUAAACCAGGUAACUAACUUUCAGUAUGCGAGAAGAAGAGGUAAGUUGUUAAGUAGAAGUUGGAAAGGAAAGAG5' ( -31.00[79.28%] )
>novel_mir_4	|Csa6G538730	|location[637,657]	|
5'CACGUGCUCCCUUUCUCCAAC3'
|||xox|||||||||||||x|
3'ACAGUUAGAGGCUUACUAUAGAUGGUGCGCGUGGGAGAGGGAAAGAGGUCGUAGACUUGAGACCGAAACUCACCUUGUGCC5' ( -32.10[77.16%] )
>novel_mir_32	|Csa1G002780	|location[620,640]	|
5'UCAGUAGGAACGAUACAAUCA3'
o||||||o||||||||x|||x
3'UAUAGAACUAAACGAGUCGAGCAACGCUAGGGUCAUCUUUGCUAUGAUAGCGUCUCUGGCGGAAGAGCAACCUUCACGAUG5' ( -26.10[74.57%] )
CK-VS-CA
>novel_mir_36	|Csa4G003750	|location[493,513]	|
5'UUCAUGGGUCUCUGUUUUUAG3'
|||||xoo||||||||||o||
3'ACGUUAACGAAAGCGAUGGAGAAAUUAGCUAAGUAGUUAGAGACAAAAGUCACGACUUCGACCUAGGUGGAAGCAAGGGAG5' ( -25.20[75.45%] )
>novel_mir_36	|Csa5G152810	|location[181,201]	|
5'UUCAUGGGUCUCUGUUUUUAG3'
||||||||||||||xx||||x
3'ACGUAAAGGUUAAAAGAACUACCGUUGGAGAAGUACCCAGAGACUUAAAUGUCGUCGUGUUUGUUCUGGUAUUCGUGGAGA5' ( -28.40[84.02%] )
>novel_mir_32	|Csa1G002780	|location[620,640]	|
5'UCAGUAGGAACGAUACAAUCA3'
o||||||o||||||||x|||x
3'UAUAGAACUAAACGAGUCGAGCAACGCUAGGGUCAUCUUUGCUAUGAUAGCGUCUCUGGCGGAAGAGCAACCUUCACGAUG5' ( -26.10[74.57%] )
