# Supplementary material for: Integrated analysis of transcriptome and microRNAs associated with exogenous calcium-mediated enhancement of hypoxic tolerance in cucumber seedlings (Cucumis sativus L.)
Source: Front Plant Sci. 2023 Jan 4;13:994268. doi: 10.3389/fpls.2022.994268 (PMC9846352; doi:10.3389/fpls.2022.994268)
Supplement: Supplementary file 8 [file Table_8.xlsx]

## Sheet: Sheet1
Num	Gene Symbol	GeneBank	Forward primer(5->3)	Reverse primer(5->3)	Product length(bp)	Tm(℃)	Note	Other
1	黄瓜EF-1α/		ACTGTGCTGTCCTCATTATTG	AGGGTGAAAGCAAGAAGAGC	104	60
2	IAA重设1/csa7g448680		CACAGTCTATGTTGGTAAGTCAC	ACGACTTATCAACCAACTCT	92	60
3	ABA/csa4g618520		ATCAAGCTTCCCAATGACA	AAGCGTATAGATTTACCCTCG	83	60
4	Ethylene/csa7g375820		GTGGAACAATGATCACAATCAG	ACATCGTCTCTTCGGC	113	60
5	JA重设2/csa2g023880		CTTGACCCAAATGTTTATGGGA	ACTCACCTCATCAACCGTAA	93	60
6	bZIP/csa1g573650		GAAACTGAACCGGAGCG	CTTGATTTCTACGGCGTTTG	121	60
7	WRKY/csa3g727990		CTTTGATCGAAGAAAAGCAGC	GATTCTGGTGAGTAGATCTTGG	118	60
8	MYB重设2/csa3g592130		TCAATCATCAAACAGAACTCCG	CCGAGCGAGTAAATGTCA	119	60
9
10
